# Supplementary material for: Relating natural image statistics to patterns of response covariability in macaque primary visual cortex
Source: Nat Commun. 2025 Jul 22;16:6757. doi: 10.1038/s41467-025-62086-1 (PMC12284261; doi:10.1038/s41467-025-62086-1)
Supplement: Supplementary file 4 — Source Data [file 41467_2025_62086_MOESM4_ESM.xlsx]

## Sheet: Figure 1C
gc1	gc2	n1_spike	n2_spike
0.538292	0.329991	5.07226	4.41199
0.571077	0.27027	4.82016	3.71523
0.48385	0.329394	4.21001	4.12263
0.585933	0.331723	4.83046	4.6569
0.548926	0.3036	4.40149	4.03163
0.634828	0.378712	5.21027	4.74003
0.600999	0.346774	5.07362	4.17174
0.655148	0.375658	5.77699	4.99198
0.534277	0.310006	4.32619	4.17274
0.542079	0.334026	4.64559	4.13248
0.503074	0.289157	4.45771	3.79542
0.549543	0.323666	4.58845	4.41605
0.629283	0.424116	5.7911	5.27152
0.655278	0.421779	5.48283	5.81337
0.583822	0.351018	5.30284	4.58129
0.68873	0.32075	5.79727	4.34816
0.606595	0.352761	4.9464	4.17167
0.682897	0.407617	6.47858	5.94126
0.609107	0.322146	5.03503	4.63652
0.434567	0.229263	3.36753	3.2724
0.56511	0.35307	4.53198	4.83814
0.592088	0.304891	5.08384	4.30335
0.45661	0.232204	4.07481	3.89492
0.678146	0.461402	5.44222	4.98897
0.596059	0.307974	5.48425	4.66269
0.430313	0.273541	3.33893	3.07066
0.540985	0.271553	4.33225	3.70525
0.676759	0.428235	6.42619	5.49866
0.524455	0.360638	4.7898	4.03868
0.628575	0.327474	4.85435	4.20302
0.688588	0.396454	5.16441	4.78827
0.560107	0.314498	4.76953	4.08407
0.726186	0.370845	6.23384	4.78837
0.445542	0.291446	3.76068	4.15004
0.61814	0.296006	5.46889	3.7168
0.578316	0.341455	5.0996	4.94722
0.558157	0.352872	5.37133	4.31356
0.659897	0.324289	5.32367	4.58981
0.640688	0.428748	5.49149	4.86563
0.627691	0.339101	5.6227	5.09114
0.569126	0.290138	4.26845	3.96643
0.647316	0.372514	5.79309	4.59669
0.562495	0.350203	4.42091	4.13482
0.599743	0.308256	5.80599	4.45076
0.619088	0.395026	4.91304	4.54163
0.637825	0.383343	5.57794	5.03537
0.557208	0.309773	5.12049	3.91793
0.561447	0.314437	4.55523	3.88689
0.54497	0.314774	5.16615	4.48831
0.521065	0.266684	4.98975	4.27615
0.611381	0.322934	4.8183	4.278
0.545497	0.343882	4.48003	4.33841
0.542082	0.357627	4.33363	4.73536
0.503915	0.262517	4.92093	3.68097
0.525982	0.304696	4.18702	3.84415
0.624648	0.422578	5.43009	5.38982
0.523991	0.282634	4.22809	4.03176
0.586121	0.268172	4.99952	3.63399
0.637157	0.321096	5.86044	4.30475
0.520419	0.369857	4.7852	4.52994
0.546928	0.31698	4.10196	3.96973
0.580181	0.287218	5.8455	3.98216
0.538382	0.290571	5.24073	5.1337
0.512033	0.295026	4.77006	4.1976
0.562283	0.313755	4.54163	3.63814
0.546886	0.267747	5.30179	4.26078
0.576854	0.35124	4.89657	4.29346
0.523783	0.322206	4.7707	4.32051
0.644728	0.362644	5.69256	4.8332
0.528057	0.297323	4.86477	4.27697
0.521763	0.292032	5.09861	3.98279
0.605998	0.30534	5.08264	4.20447
0.606494	0.315447	5.72865	4.20273
0.62557	0.420982	5.22557	4.81763
0.76546	0.459168	6.87629	6.13131
0.723807	0.442653	6.31088	5.68663
0.610289	0.408493	4.87156	4.53298
0.618761	0.417668	4.9086	4.61365
0.598646	0.297858	6.10821	4.42994
0.678866	0.377149	5.3941	4.78666
0.579431	0.29031	5.49297	4.23524
0.531269	0.299865	4.74189	3.86762
0.655999	0.413288	5.80753	5.42671
0.497255	0.274925	4.20038	3.65159
0.610847	0.360928	4.8076	4.58812
0.630835	0.453119	5.2267	5.70586
0.705547	0.359774	6.22285	4.48791
0.686594	0.377645	6.2107	4.81787
0.705188	0.447439	6.20776	5.33227
0.672881	0.417728	6.06109	5.09538
0.590568	0.348311	5.55667	4.63959
0.465404	0.255579	4.16017	3.48701
0.562325	0.289828	4.73285	3.8805
0.41943	0.232518	3.59359	3.24154
0.614495	0.332988	4.97606	4.32385
0.610633	0.409377	5.84073	5.60894
0.705792	0.380411	6.05643	4.98483
0.56119	0.314901	4.95449	4.76907
0.670453	0.427593	5.7742	5.37015
0.717887	0.42469	6.5549	5.72124
0.711188	0.417386	6.27158	5.5992
0.726125	0.462331	6.43312	5.37368
0.657049	0.358361	5.35875	3.84274
0.541682	0.302007	4.89645	4.54836
0.573961	0.347998	5.05692	4.60997
0.627743	0.370825	5.69312	4.85313
0.619472	0.358785	5.09568	4.55215
0.595336	0.288696	4.78558	3.75458
0.566739	0.316704	5.10448	4.60374
0.549234	0.301904	4.49019	3.61062
0.551872	0.3026	4.69542	3.80568
0.651341	0.356747	5.55846	4.61266
0.483584	0.249847	3.97774	3.60242
0.464859	0.262919	4.068	3.4562
0.507183	0.238623	4.53422	3.27504
0.54609	0.337734	4.50093	4.54821
0.485319	0.305964	4.415	3.84832
0.424854	0.186087	3.1864	2.80306
0.64102	0.384286	5.26702	5.26264
0.651118	0.356508	5.54065	4.33716
0.668122	0.35255	5.66284	4.18245
0.540188	0.339768	5.08272	4.97763
0.63538	0.314308	5.61764	4.54376
0.557045	0.311051	4.78832	4.30172
0.552661	0.316925	4.92924	4.17327
0.533681	0.301444	4.28095	3.72782
0.624848	0.438717	4.98386	4.98991
0.575235	0.288597	5.66881	4.54946
0.639208	0.254253	4.81403	3.18798
0.541187	0.404136	4.81523	4.90104
0.488057	0.315232	3.83551	4.59633
0.585001	0.464782	4.83973	5.98667
0.679631	0.286087	6.88078	4.17201
0.706441	0.252193	7.33424	3.85876
0.684728	0.325426	6.03315	4.0312
0.530471	0.364875	4.57277	4.74013
0.501336	0.285386	4.36239	3.83823
0.567824	0.350434	4.87309	4.38653
0.437626	0.256241	3.92359	3.37347
0.465822	0.274022	3.92356	3.30257
0.538454	0.280844	4.56894	3.3147
0.574889	0.287262	5.272	4.13674
0.547365	0.314968	4.58711	4.07901
0.589409	0.302667	5.14453	3.93875
0.535564	0.293774	4.82136	3.81321
0.501784	0.276319	3.76927	3.43715
0.579662	0.37658	4.92314	4.32876
0.500386	0.297943	4.33005	3.88414
0.510861	0.343234	4.79742	4.7241
0.54411	0.284601	4.88836	3.97903
0.496375	0.345395	4.13147	4.63194
0.677278	0.489415	5.38652	5.99039
0.613063	0.373401	5.80218	5.64792
0.580778	0.379077	5.19141	4.55525
0.68859	0.362657	5.55438	5.02381
0.683592	0.364662	5.62799	4.87252
0.556507	0.405098	4.97529	4.72923
0.614575	0.288274	5.38103	3.98257
0.636077	0.354345	5.49312	4.86175
0.497439	0.278148	4.37613	4.31227
0.630594	0.432348	5.84281	5.1071
0.664577	0.419592	6.2302	4.86909
0.526999	0.303098	4.74921	4.08978
0.579983	0.350473	4.45246	4.38415
0.538566	0.323066	4.03924	3.8263
0.65869	0.31423	5.43754	4.39296
0.577287	0.337999	5.32268	4.26481
0.565802	0.311851	4.24351	4.01131
0.334081	0.150418	3.11431	2.81906
0.461469	0.247272	4.26896	3.2652
0.521045	0.278488	4.34505	3.6569
0.548383	0.315079	4.40873	3.40653
0.604283	0.306657	5.0999	4.19804
0.476013	0.246385	4.55189	4.1113
0.50069	0.296076	4.41587	3.65352
0.550244	0.333475	4.52362	4.41443
0.582796	0.345759	5.47797	5.13979
0.706612	0.458014	6.12902	5.46287
0.70397	0.439752	6.64255	5.66451
0.7455	0.539908	6.94605	6.55821
0.437759	0.215879	3.33589	2.57247
0.485645	0.306086	3.64233	3.50722
0.464224	0.210503	4.04226	3.02745
0.473648	0.252445	4.01945	3.09029
0.42001	0.180415	3.57705	2.63887
0.592594	0.304014	5.21411	4.23873
0.477138	0.269023	4.46272	3.88606
0.547411	0.289102	4.32797	3.61775
0.620239	0.337934	5.01009	4.22279
0.547112	0.331613	4.7339	4.21562
0.607539	0.294272	5.11204	3.98035
0.591219	0.28192	5.18641	4.27201
0.563773	0.386528	5.20882	4.71434
0.629225	0.442557	5.4238	4.80918
0.585503	0.361203	5.45443	4.36765
0.6316	0.381687	6.44401	5.43317
0.512354	0.316924	3.84266	3.52973
0.628768	0.407013	5.89451	5.01023
0.621048	0.397811	5.05197	3.70017
0.671477	0.418088	6.48922	5.25341
0.604129	0.37212	5.12518	4.93309
0.616127	0.320403	5.32381	4.40575
0.598806	0.335493	5.28289	4.64238
0.556993	0.359962	5.01368	4.41086
0.544204	0.331478	5.03361	3.76975
0.651717	0.434443	5.64137	4.79004
0.538077	0.289345	4.55178	4.41666
0.688297	0.367694	5.70773	4.67963
0.675486	0.330453	6.03077	4.36914
0.572144	0.388523	4.53611	4.77155
0.569352	0.308609	4.38014	3.78631
0.584447	0.326229	5.55213	4.93135
0.62777	0.415266	5.03261	5.13669
0.508676	0.330018	5.04742	4.42266
0.673175	0.444004	5.88578	6.01388
0.629543	0.335184	5.48168	4.91338
0.69223	0.325127	6.13997	4.68194
0.666676	0.348313	5.50341	4.55687
0.481187	0.284695	4.49179	3.93132
0.524754	0.287132	4.25827	3.9515
0.538606	0.306286	4.66245	3.81897
0.593934	0.34748	5.10893	4.52716
0.562167	0.311522	4.90595	4.24232
0.561604	0.245864	4.90849	3.63344
0.513844	0.35985	4.33908	4.62821
0.483982	0.223478	4.17591	3.06003
0.588151	0.35699	4.92061	4.65775
0.475312	0.244966	4.03044	2.97275
0.505745	0.272397	4.21942	3.69921
0.543265	0.292017	4.89806	4.29883
0.584297	0.317818	5.60843	4.91418
0.379373	0.21153	3.38636	2.73282
0.622921	0.370815	5.41412	4.94072
0.527595	0.398875	4.51049	5.16868
0.641804	0.377794	5.09493	5.28084
0.512414	0.32494	3.8431	3.96364
0.621304	0.417712	5.94371	5.68666
0.708499	0.367477	6.35842	5.0282
0.55524	0.290776	4.66246	3.71624
0.539946	0.349521	4.54014	4.16215
0.592065	0.301654	5.15799	3.96479
0.540208	0.351652	4.52983	4.40999
0.576928	0.277318	4.83999	3.67185
0.639001	0.319501	5.56358	4.3143
0.538474	0.34434	5.54703	5.13767
0.574831	0.253529	5.45582	3.52065
0.657507	0.38963	4.9313	4.88105
0.570746	0.319194	5.1455	5.10385
0.541061	0.293149	4.48325	3.80183
0.600863	0.336366	5.18341	4.31717
0.682198	0.382828	5.71863	5.11516
0.626794	0.398554	5.5741	4.47927
0.575851	0.366034	4.85293	4.50871
0.603941	0.367231	4.96954	4.54851
0.505108	0.317478	4.32971	3.98805
0.600529	0.294854	5.23703	4.64948
0.579761	0.280328	4.96011	3.64249
0.59133	0.282626	5.06407	3.59627
0.510368	0.365721	4.42686	4.82983
0.67099	0.377955	6.36961	5.05218
0.644061	0.418194	5.33505	5.32093
0.562625	0.290211	4.51243	3.85555
0.534933	0.281888	4.44141	3.84864
0.561922	0.282618	4.83563	3.64511
0.656753	0.338971	5.64651	4.44959
0.564389	0.345592	4.94829	4.36443
0.653034	0.405797	5.83139	5.52677
0.523533	0.283068	4.16518	3.86989
0.64054	0.427391	5.71777	4.96698
0.524736	0.256701	4.54887	3.43317
0.513549	0.251419	4.61556	3.67552
0.561058	0.333313	4.81831	4.34146
0.66264	0.333476	5.52233	4.28058
0.578677	0.313854	4.96172	4.38511
0.49253	0.281435	4.27524	3.43785
0.568865	0.356931	5.02004	4.50081
0.658141	0.357428	6.10486	5.29223
0.491378	0.305198	3.68553	3.4299
0.537918	0.236348	4.91917	3.67345
0.689484	0.452565	5.59545	5.13516
0.511267	0.227395	4.55011	3.70847
0.663888	0.414654	6.34593	4.96806
0.611261	0.422009	5.76085	5.37708
0.589849	0.396623	5.23321	5.31058
0.747788	0.398727	6.21803	5.06327
0.445088	0.274224	3.93938	3.98653
0.529457	0.343251	4.80471	4.66189
0.603748	0.330606	5.744	4.52253
0.528468	0.386511	5.23003	4.51645
0.640288	0.334945	5.12231	5.01986
0.592801	0.395755	5.13285	5.73772
0.622634	0.400276	6.01113	5.57031
0.624426	0.359743	6.09035	4.55227
0.661701	0.393669	6.03299	5.11625
0.44491	0.240616	3.81134	3.38724
0.671771	0.358406	5.89591	4.06935
0.593458	0.301547	5.351	4.10607
0.537256	0.311432	4.66935	4.3716
0.640511	0.333881	5.21703	4.42932
0.537492	0.31216	4.75665	4.18167
0.627548	0.374148	5.44632	4.82649
0.638006	0.358153	5.90791	4.86428
0.597611	0.383853	5.42758	4.49632
0.697781	0.435097	6.16306	4.83462
0.582869	0.355178	4.87271	4.11587
0.543452	0.377097	5.08499	5.18519
0.489771	0.264379	4.56864	3.62122
0.573865	0.328938	4.42956	4.69787
0.576412	0.346791	5.12832	3.95559
0.576939	0.280636	5.13298	4.37319
0.636932	0.318161	5.34884	4.52507
0.59474	0.374754	4.49118	4.45788
0.416509	0.274062	4.0252	4.01482
0.522457	0.281295	4.1473	3.06103
0.467929	0.247411	3.9903	3.42757
0.48854	0.236527	4.15728	3.18254
0.607421	0.335774	5.19355	4.64438
0.613477	0.372319	5.60981	4.71952
0.564811	0.290117	4.47188	3.83994
0.429887	0.256666	4.01029	3.56343
0.632363	0.346383	4.93274	4.16563
0.511326	0.192282	4.55439	3.26744
0.477109	0.321266	4.5074	4.61166
0.507451	0.298914	4.82445	4.1354
0.612278	0.298959	5.33975	4.43397
0.526168	0.285204	4.88591	3.8931
0.552008	0.378107	5.12966	4.95549
0.733619	0.40329	5.51076	5.7111
0.684248	0.513179	5.98339	5.7223
0.7119	0.378646	6.33009	4.10759
0.606873	0.35454	4.58696	3.65913
0.553599	0.303406	4.91268	4.12267
0.545252	0.295953	4.95565	4.25132
0.546418	0.402422	4.10276	4.20227
0.642278	0.359197	5.23528	4.46632
0.553942	0.386675	4.57698	4.67729
0.523598	0.335893	4.6063	4.56029
0.540564	0.302898	4.45781	4.12953
0.524374	0.307244	4.87026	3.98381
0.53551	0.243762	4.63795	3.62701
0.53279	0.23595	4.86348	3.85302
0.477751	0.284116	4.43269	3.97698
0.595258	0.302384	4.96785	4.33357
0.532284	0.303332	4.32826	4.29156
0.627387	0.315336	5.22996	3.9751
0.505388	0.248529	4.60828	3.54225
0.432218	0.261382	3.38632	3.48419
0.425852	0.184588	3.36675	2.4855
0.512277	0.324196	4.7886	3.9252
0.471381	0.309319	3.84491	3.71021
0.539831	0.282441	4.76331	3.91123
0.477793	0.251438	4.02194	3.52336
0.623956	0.335996	5.27116	4.444
0.53273	0.326158	4.98786	3.96422
0.555506	0.32219	4.85784	4.48092
0.636919	0.411013	5.1222	4.69732
0.574581	0.329454	4.7289	4.36497
0.572721	0.303681	4.47643	4.01337
0.539693	0.351015	4.22134	3.94113
0.575846	0.313076	4.68115	3.63481
0.531581	0.320678	4.85248	4.34981
0.695578	0.373103	5.555	4.61528
0.509836	0.315978	4.64602	3.91545
0.681988	0.436048	6.01182	5.49377
0.447063	0.221915	3.8965	3.1215
0.637422	0.367972	5.38494	4.41194
0.593104	0.275892	5.65198	3.7048
0.570886	0.289222	4.57724	3.94296
0.576859	0.330667	5.15237	5.03349
0.59539	0.397623	5.11959	4.21112
0.710965	0.368673	5.94724	4.51467
0.571064	0.423995	5.62073	4.94765
0.489249	0.231939	4.0059	3.75938
0.680051	0.455294	6.7728	5.50453
0.657962	0.348643	5.94352	5.49968
0.514932	0.271974	4.23524	2.9165
0.483996	0.259776	4.06046	3.9146
0.577797	0.365789	5.03995	4.55313
0.624384	0.392951	5.91845	5.31723
0.627167	0.388618	5.5621	5.15529
0.562601	0.303303	4.63233	4.12126
0.679106	0.430651	6.41833	5.47318
0.622537	0.302545	5.37031	4.49035
0.64947	0.385129	5.90651	4.30218
0.623678	0.461447	5.62211	6.33416
0.67675	0.375438	6.05096	5.21237
0.65299	0.32845	4.98097	3.66155
0.743883	0.428159	6.37369	4.66653
0.566132	0.313713	4.49899	4.45694
0.575447	0.270262	4.74756	4.02146
0.607102	0.384546	5.42371	4.66514
0.63715	0.435722	5.99057	5.9479
0.581008	0.393192	5.50666	4.97738
0.505535	0.247941	4.73883	4.03459
0.547601	0.338496	5.01199	4.36183
0.513878	0.339847	4.44024	4.00881
0.435468	0.198423	3.74187	3.15812
0.485569	0.257591	4.17882	4.15905
0.551529	0.330265	4.98493	4.01447
0.454688	0.263201	3.94769	3.63603
0.527974	0.322164	4.73938	4.28183
0.549897	0.309116	5.14895	4.58793
0.564163	0.272887	4.35376	3.75127
0.53899	0.319713	4.94123	4.14491
0.534547	0.316978	4.43035	4.09976
0.56412	0.348488	4.65297	5.05876
0.577273	0.256909	4.78768	2.94715
0.502698	0.268058	4.56086	3.87598
0.56654	0.292428	4.9275	3.71219
0.44093	0.294544	3.68899	4.50697
0.558526	0.233749	5.33249	3.62806
0.470184	0.252205	4.56109	3.85899
0.469605	0.342471	3.55661	4.05115
0.45051	0.215494	4.55818	3.441
0.513878	0.289023	5.16797	4.56613
0.647826	0.37913	5.88586	5.12923
0.684917	0.430102	6.04986	5.55037
0.543328	0.284122	4.82393	3.81586
0.524269	0.355284	4.76678	3.87663
0.56305	0.279793	4.58959	3.84923
0.441725	0.240022	3.70494	2.96108
0.654771	0.435046	5.81663	5.07892
0.643323	0.370073	5.5746	5.12764
0.671634	0.369266	5.92918	4.92215
0.569991	0.311073	5.00309	3.62025
0.563974	0.267438	4.61405	3.9486
0.427971	0.208434	3.87538	3.24726
0.500107	0.243195	3.90712	2.71465
0.462216	0.266282	3.75647	3.42778
0.544302	0.316904	4.7539	4.44213
0.656928	0.361497	5.74577	4.61583
0.458205	0.215991	3.79725	3.14714
0.555759	0.333673	4.83873	4.34798
0.51626	0.271102	4.59589	3.85842
0.571064	0.353032	4.82379	4.929
0.545998	0.373636	4.46237	5.26807
0.585793	0.340946	5.05862	4.45957
0.570693	0.338642	5.03995	4.74361
0.558867	0.30512	4.40807	3.48856
0.586801	0.318726	4.40101	3.61355
0.59992	0.445908	4.94418	5.71607
0.525305	0.223168	4.37357	3.3297
0.462518	0.299315	3.8719	3.29467
0.449405	0.245302	3.91038	3.83322
0.606803	0.385794	5.59464	4.73575
0.594608	0.383134	5.61939	4.56556
0.613747	0.296973	5.53483	3.77435
0.601798	0.408566	5.28492	5.14077
0.569098	0.295161	4.76224	4.22639
0.443541	0.243417	4.41049	3.88097
0.447327	0.263491	4.33621	4.04396
0.528841	0.2954	4.42235	3.83112
0.652689	0.432311	5.27029	4.81076
0.50401	0.31488	4.97696	4.4527
0.707149	0.428985	5.62128	5.19876
0.565709	0.373136	4.35008	4.60649
0.556864	0.343888	4.77487	4.87026
0.663892	0.363021	5.34821	4.74316
0.550235	0.321345	5.22006	4.43046
0.469964	0.265729	3.92185	3.55385
0.454595	0.261188	3.84204	3.65195
0.475863	0.208841	4.03301	2.94877
0.466678	0.216209	3.63666	3.36102
0.515298	0.193642	4.2665	3.01476
0.445918	0.304284	3.79563	3.50046
0.479934	0.33585	3.96543	3.76432
0.529008	0.190281	4.59578	3.26052
0.538799	0.230619	4.67662	3.64068
0.501173	0.279623	4.41855	4.07788
0.619557	0.345416	5.79661	4.45057
0.554909	0.312429	5.02166	4.9593
0.558662	0.295435	5.27814	3.85874
0.497092	0.268192	4.22421	3.71642
0.564786	0.258593	5.04253	3.62958
0.572376	0.285	5.19433	4.33867
0.580371	0.333905	5.2799	4.35476
0.466487	0.206847	3.76808	2.97882
0.641267	0.378853	6.04157	5.07835
0.667685	0.395311	5.23614	5.1597
0.627837	0.386599	4.98381	4.22157
0.567769	0.292967	5.064	4.23166
0.473159	0.277433	4.38294	4.24206
0.558359	0.296517	4.78902	4.32754
0.516066	0.260822	4.38777	3.17265
0.489822	0.291515	4.12768	4.06508
0.497612	0.291406	4.65812	3.97351
0.574321	0.377716	5.22782	5.22394
0.537422	0.268994	4.20442	3.84071
0.453323	0.281745	3.58909	3.62571
0.529144	0.340638	4.83021	4.62356
0.464587	0.272311	3.5751	3.75309
0.542403	0.28824	5.00589	3.66359
0.459715	0.263669	4.23537	3.76827
0.557252	0.2657	4.68487	4.79836
0.548809	0.37009	4.92464	4.00605
0.622299	0.326125	5.00199	4.51112
0.515473	0.324011	4.90471	4.01584
0.525815	0.319094	4.63418	4.29448
0.525998	0.326161	4.88318	4.42886
0.562296	0.247583	4.3815	3.48363
0.434753	0.246717	3.88275	3.68366
0.617162	0.419077	5.3832	4.7291
0.439975	0.234297	3.90667	3.36962
0.528527	0.272468	4.4276	3.79321
0.679627	0.412042	6.10098	5.0771
0.418109	0.236648	3.5171	2.77676
0.47339	0.230492	3.79435	3.35208
0.389049	0.224622	3.32641	2.8053
0.380337	0.186528	3.01412	2.69647
0.63629	0.338558	5.25612	4.60557
0.480939	0.268375	4.23814	3.17997
0.570143	0.310035	4.28533	3.50818
0.468257	0.248294	3.80418	2.99604
0.546605	0.294051	4.83277	3.96697
0.495599	0.277219	4.20093	3.77895
0.505484	0.265136	4.27126	3.43729
0.519353	0.315213	4.27073	4.21058
0.574704	0.34972	4.85659	4.31663
0.633775	0.327814	5.94624	4.87344
0.563506	0.322888	4.52601	4.02994
0.613054	0.334666	4.5979	4.72776
0.583393	0.356612	4.88602	4.66317
0.648128	0.361317	5.44866	4.47461
0.5677	0.364781	4.75124	4.58354
0.468868	0.283189	4.02788	4.02764
0.601663	0.299018	5.27363	4.1082
0.498342	0.320731	4.23425	4.42026
0.523702	0.24759	5.06536	3.35864
0.474881	0.239112	3.91024	3.72172
0.464066	0.231568	3.73181	3.62557
0.479587	0.306565	4.40428	3.9069
0.519476	0.284776	4.24942	3.98801
0.4909	0.29948	3.98703	3.53233
0.51018	0.29451	4.43377	4.26583
0.577647	0.315088	5.38295	4.69251
0.629301	0.393726	5.72338	4.93625
0.653857	0.404605	5.00884	4.29686
0.599986	0.321951	4.93985	4.18931
0.635292	0.386173	5.82612	5.45163
0.552403	0.297161	4.4628	3.88521
0.47477	0.214376	4.15478	3.36574
0.436906	0.299656	3.88979	3.77048
0.46792	0.252188	3.97794	4.09103
0.647325	0.362957	5.70053	4.51836
0.640258	0.360588	5.62241	4.56376
0.504186	0.254595	4.79234	3.81172
0.542537	0.325156	5.33266	4.76052
0.542553	0.299292	4.79353	4.1062
0.593473	0.316023	5.47882	4.69274
0.543179	0.298347	4.49035	3.93075
0.527772	0.301105	4.72636	4.15024
0.492584	0.283557	4.07902	3.50212
0.54027	0.308766	4.19354	4.28024
0.525405	0.312085	4.34697	4.15086
0.561423	0.26868	4.79265	3.84583
0.614116	0.308943	5.54164	3.80235
0.494644	0.285404	4.65885	4.10678
0.59916	0.324427	5.63933	4.24471
0.504239	0.245386	4.5256	3.9034
0.504355	0.243492	4.49736	3.88323
0.545984	0.29437	4.66106	4.00481
0.524094	0.309208	4.72987	4.16206
0.57558	0.316029	4.5681	4.0895
0.635065	0.373696	5.40097	5.09494
0.64875	0.260962	5.39122	4.19764
0.657783	0.400854	5.25386	5.20918
0.600746	0.328966	5.13893	4.94143
0.47446	0.218691	4.15337	3.88055
0.564964	0.350975	4.71292	3.88189
0.513229	0.268162	4.3905	3.39551
0.580788	0.328163	5.09983	4.73056
0.629126	0.392453	5.56512	4.69428
0.577594	0.315771	4.88239	4.20587
0.61424	0.423124	5.60406	5.21523
0.667194	0.381364	5.59444	5.37492
0.651029	0.340014	5.99309	4.47564
0.545411	0.411694	5.00028	4.66664
0.553155	0.421678	5.076	4.80678
0.582231	0.31509	4.86213	4.35127
0.518734	0.376681	4.34748	4.62765
0.605836	0.346954	5.61466	4.86129
0.545614	0.339121	5.15286	4.04165
0.596229	0.398793	5.17397	4.93977
0.595301	0.264978	4.46476	3.66616
0.596247	0.405993	5.84735	4.93129
0.646185	0.336595	6.03641	4.98317
0.561214	0.227182	4.90642	3.42293
0.546313	0.443794	4.98876	5.44904
0.598042	0.337445	4.8759	4.59323
0.591044	0.318668	5.33334	3.96789
0.61108	0.336347	5.00821	4.48714
0.67443	0.395364	5.67947	5.02522
0.685794	0.431934	5.94055	4.6426
0.511873	0.298037	4.54521	4.84181
0.589772	0.383634	5.51889	6.16855
0.67051	0.23139	5.76727	3.6926
0.610261	0.308196	5.43942	3.87388
0.443172	0.263677	3.58421	3.75244
0.476661	0.261653	4.12887	3.31342
0.585723	0.338936	4.78131	4.1498
0.60282	0.328593	5.51405	4.81587
0.610401	0.396133	4.97067	4.53346
0.599839	0.384852	5.17142	5.08187
0.573856	0.332131	5.17077	4.31872
0.616436	0.367055	5.17708	4.16358
0.523617	0.293466	4.20146	3.8039
0.472073	0.240813	4.2364	3.29589
0.532759	0.324827	4.44915	4.21363
0.534447	0.265055	4.6158	3.62844
0.443912	0.27213	3.68786	3.40791
0.447892	0.285925	3.70783	3.50883
0.466474	0.238256	3.9085	3.28889
0.481677	0.263641	4.1675	3.16644
0.525274	0.318433	4.47425	4.53477
0.544886	0.262488	4.79131	3.3608
0.609377	0.279088	5.21238	3.9996
0.494964	0.304034	4.70299	3.98397
0.586076	0.328334	4.50461	4.15936
0.565074	0.332724	4.48606	3.78543
0.636391	0.392337	5.24016	4.49705
0.61697	0.380025	5.85027	4.81673
0.572805	0.372342	4.79284	5.02812
0.56093	0.284637	5.31626	3.71021
0.610388	0.399856	5.42859	5.0547
0.639255	0.334794	5.66808	4.37366
0.656213	0.321328	5.59112	4.90905
0.63291	0.444005	5.67831	5.36389
0.614664	0.31176	5.41185	4.48021
0.636914	0.337342	5.44501	4.34645
0.658615	0.31198	6.37003	5.36304
0.618947	0.38016	4.87072	4.0809
0.580351	0.330097	5.48097	5.14331
0.620541	0.318832	5.69491	4.47048
0.588523	0.400493	4.68257	4.82195
0.616315	0.313968	5.36561	4.21306
0.634764	0.351188	5.61874	4.44569
0.583283	0.365175	5.06847	4.69947
0.468475	0.286232	4.23916	3.9416
0.546819	0.389269	4.72605	4.56176
0.645346	0.306836	5.87515	4.60095
0.578835	0.334227	5.6699	4.30527
0.529942	0.304573	4.60786	4.6887
0.463587	0.354663	4.23317	4.16078
0.544506	0.357947	4.5321	4.58423
0.532988	0.381463	4.40259	4.67983
0.566844	0.285963	4.33002	3.40943
0.541827	0.356967	4.401	4.7895
0.661071	0.4034	6.04527	5.27358
0.512422	0.265387	4.82265	3.99252
0.601299	0.296728	4.54529	3.75811
0.593999	0.241633	5.45933	4.31781
0.576571	0.317611	5.24124	3.89152
0.55819	0.258657	5.19283	3.74874
0.589549	0.445817	4.79306	5.35291
0.540228	0.357177	5.20348	4.49521
0.533212	0.300121	3.99909	3.90388
0.498184	0.308112	4.55632	3.9034
0.537791	0.30964	4.75719	4.25886
0.578641	0.291879	5.20488	3.96044
0.568119	0.364482	4.78163	4.57276
0.531784	0.289514	4.49919	3.90699
0.673238	0.365709	6.03215	5.44005
0.63168	0.321468	5.2688	4.18123
0.446419	0.277596	4.16039	3.85842
0.593027	0.315395	4.6807	3.97693
0.629154	0.38374	6.04303	5.16877
0.63752	0.392855	6.12036	5.41102
0.527431	0.270726	4.25341	3.64651
0.604867	0.251884	5.42301	3.65479
0.598694	0.371655	5.38733	4.61529
0.597534	0.272812	5.26336	4.33608
0.560612	0.312005	4.95112	4.20016
0.659106	0.346508	5.41365	4.42353
0.585164	0.372327	5.09338	5.16153
0.590821	0.378994	5.00802	5.28504
0.518358	0.341639	4.60112	4.29193
0.554012	0.266761	4.66994	4.00681
0.525636	0.316378	4.79069	3.89223
0.510626	0.230957	4.56952	3.55524
0.609983	0.397312	5.25789	5.03339
0.509368	0.25287	4.43838	3.55678
0.541902	0.320451	5.17715	4.60434
0.636677	0.319816	5.13542	4.56717
0.50345	0.277339	4.33777	4.4257
0.582537	0.324193	5.76409	4.46545
0.598594	0.436437	5.24474	5.0669
0.594179	0.33744	4.98053	4.39671
0.633306	0.357848	5.57442	4.54794
0.496841	0.381565	4.46393	5.02849
0.628358	0.354141	4.99004	4.91582
0.599163	0.269363	5.46586	4.48503
0.697139	0.372034	6.48862	5.22933
0.596501	0.348013	4.66518	4.12797
0.615789	0.404107	5.43902	5.25453
0.541943	0.26035	4.52886	3.40674
0.484456	0.283196	4.224	3.85699
0.551039	0.276858	4.49265	3.35851
0.497407	0.294834	4.26692	4.16871
0.484472	0.220531	4.61033	3.28135
0.49705	0.271797	3.96799	3.84337
0.513625	0.273551	4.59214	3.94052
0.643125	0.369814	5.31334	4.55896
0.645578	0.336304	5.77098	4.39653
0.576347	0.267207	5.24234	4.30556
0.590541	0.429041	4.92656	4.65267
0.625704	0.289424	4.9262	4.42792
0.546054	0.391495	5.21914	4.47839
0.559452	0.273458	4.27153	4.17829
0.654138	0.343044	5.91424	4.61502
0.628357	0.404491	6.27204	5.74076
0.67342	0.402204	5.72982	5.29109
0.581908	0.346115	5.95754	4.45951
0.541694	0.317388	4.50679	4.29197
0.642802	0.354062	5.21435	4.33968
0.52704	0.314596	4.30133	3.92657
0.486958	0.31556	4.54354	4.43291
0.548315	0.255103	4.51754	3.40292
0.547271	0.3262	4.63833	4.23761
0.532894	0.282704	4.54274	3.70841
0.598653	0.305481	5.3753	3.97402
0.556592	0.342987	4.57538	4.77734
0.558977	0.248157	4.82732	2.99269
0.524358	0.327289	4.65688	4.3982
0.547387	0.319758	4.32462	4.04462
0.589189	0.336016	5.54674	4.91293
0.541762	0.285432	4.14773	4.06747
0.529701	0.287083	4.33809	3.83886
0.558921	0.323036	5.01411	3.9383
0.663418	0.337524	5.25163	4.59631
0.549635	0.298866	5.19599	4.24998
0.432123	0.251828	4.21267	3.52777
0.664319	0.394724	6.19701	4.82028
0.595423	0.352589	4.79971	4.76238
0.611486	0.346964	5.43355	4.06599
0.493246	0.384857	4.37248	4.37055
0.732292	0.341105	5.49219	4.45482
0.587211	0.251868	5.68729	4.21414
0.58633	0.249089	5.72492	4.10711
0.57989	0.425832	4.81544	5.22137
0.692899	0.42096	6.20711	5.53838
0.641436	0.397503	5.89645	5.79759
0.689803	0.434061	5.54526	4.8964
0.655132	0.315327	6.0352	4.37772
0.557825	0.412061	4.69366	4.65448
0.487894	0.309853	4.53142	4.77013
0.522867	0.293031	4.72686	4.42915
0.586548	0.366313	4.92099	3.91101
0.640425	0.332288	5.8386	5.26304
0.670358	0.394773	5.81117	5.36502
0.437987	0.260041	3.89313	3.50632
0.451509	0.275062	3.64892	3.94339
0.50402	0.258333	4.43904	3.81998
0.602766	0.32076	5.04773	4.03677
0.447342	0.268162	4.61775	4.28224
0.522295	0.277087	4.13412	3.76157
0.623108	0.351287	5.27616	4.1785
0.566801	0.30896	4.74836	3.90843
0.439758	0.24047	3.99528	3.906
0.652285	0.304621	5.88725	4.21059
0.568959	0.386177	5.71296	5.7101
0.667509	0.360732	5.34195	4.6962
0.523382	0.243379	4.9389	3.63455
0.534092	0.277752	4.45902	3.799
0.589428	0.322243	5.05643	4.31952
0.548165	0.27334	5.05414	3.99172
0.523429	0.3006	4.30193	3.71933
0.531274	0.304488	4.42868	3.55221
0.566787	0.301185	4.92119	4.34335
0.598431	0.360245	4.88059	4.06448
0.545868	0.295897	4.72309	4.43976
0.561289	0.30055	5.23286	3.88237
0.470656	0.271448	4.08904	3.97987
0.522041	0.256182	4.25289	3.02878
0.606763	0.390562	5.65887	5.04772
0.541395	0.298434	5.14332	4.0315
0.61397	0.453961	5.00649	4.92458
0.629801	0.329155	5.52754	4.41916
0.591938	0.34959	5.22649	4.23072
0.52818	0.302944	4.36309	4.02728
0.674542	0.379615	5.70515	5.20798
0.591093	0.265451	5.29155	4.23694
0.529869	0.339845	4.15711	3.7678
0.618722	0.323949	5.91334	4.79098
0.557402	0.340391	4.83759	4.47799
0.648598	0.391789	5.71559	4.61061
0.588917	0.366837	5.4943	4.60011
0.654529	0.397628	5.70166	5.31095
0.698113	0.433104	6.51896	4.6968
0.69122	0.448345	5.82253	6.2524
0.642632	0.424834	6.00571	5.84694
0.751133	0.446982	6.71754	5.48568
0.53046	0.237056	4.21963	3.46096
0.584654	0.288896	4.53904	3.45367
0.612389	0.398037	5.48515	5.34178
0.560145	0.377528	5.06404	4.81402
0.476532	0.211317	3.88113	3.10588
0.625762	0.304609	5.33137	4.15734
0.655672	0.357133	5.3758	4.50004
0.505848	0.360781	4.05679	4.10271
0.533242	0.364051	4.12502	4.26703
0.425818	0.290322	4.14894	3.92206
0.651949	0.409334	6.52621	5.56944
0.589812	0.331921	4.42359	4.08132
0.638884	0.367872	5.22275	4.24866
0.608054	0.330002	5.38074	4.39241
0.619293	0.339669	4.87336	4.46079
0.650017	0.377691	5.34266	4.69303
0.656141	0.438597	5.75432	4.88095
0.519762	0.238577	4.55707	3.79629
0.517092	0.259772	4.86549	3.36203
0.754816	0.410187	6.56022	5.03037
0.464506	0.208278	4.31879	3.69269
0.62309	0.415751	5.18478	4.64887
0.645615	0.372898	5.3146	4.16115
0.540429	0.256426	4.41202	3.50453
0.453179	0.26032	3.76231	3.52965
0.496955	0.309932	4.27935	4.25496
0.585963	0.317265	5.03426	4.28224
0.55883	0.335013	4.52504	4.53929
0.521305	0.286825	4.68213	4.15933
0.474572	0.292613	3.92159	3.608
0.488784	0.265667	4.3054	3.42265
0.427685	0.254874	3.73265	3.20043
0.616717	0.370301	5.22184	4.99335
0.664501	0.364102	5.72616	5.14117
0.547688	0.365478	5.03378	4.27616
0.571577	0.298558	5.00734	4.17214
0.548798	0.252009	5.01283	3.98746
0.608729	0.388241	5.48098	5.05944
0.623455	0.324922	5.16764	4.18567
0.623347	0.33969	6.01719	4.9964
0.652442	0.391991	5.50781	4.73228
0.503224	0.267528	4.0607	3.50513
0.462016	0.254697	4.01903	3.5905
0.543727	0.307226	4.42191	3.99039
0.624734	0.343968	5.71562	4.91175
0.576422	0.355567	5.48612	4.84792
0.526156	0.28118	4.50538	3.90103
0.563498	0.340519	4.57885	4.31169
0.503415	0.260633	4.35329	3.64691
0.567104	0.35027	5.13442	4.78894
0.593955	0.367103	5.12167	4.3871
0.565495	0.320913	4.89432	4.45173
0.59077	0.377956	5.26437	4.92479
0.521032	0.321581	4.51561	3.93639
0.52886	0.307882	4.52114	4.13462
0.518779	0.269021	4.20644	3.54284
0.538375	0.263071	4.05995	3.49763
0.558618	0.243128	5.17372	3.50745
0.575551	0.348231	5.04182	4.32766
0.591816	0.325281	5.13524	4.93215
0.65168	0.336055	5.54945	4.6263
0.68437	0.370657	6.31566	4.95308
0.550419	0.361676	4.37834	4.62432
0.634555	0.326882	5.71709	3.50238
0.603491	0.347638	5.4408	4.84645
0.648635	0.306321	5.77958	4.31397
0.594578	0.423728	5.04822	5.29147
0.628535	0.315348	5.32242	4.01015
0.668061	0.349533	5.92088	4.96645
0.56478	0.368134	4.69215	4.20331
0.676399	0.427785	5.65676	5.26534
0.717923	0.447734	6.22301	5.63812
0.644842	0.41876	5.276	5.16439
0.560217	0.314856	4.78396	3.97927
0.570465	0.297529	4.85435	4.28312
0.622705	0.321706	5.81711	4.36254
0.561986	0.338133	5.36853	4.46143
0.481548	0.42786	4.3703	5.0449
0.509979	0.381718	4.47989	4.86133
0.568181	0.305236	4.93785	4.00105
0.551556	0.314233	4.9413	4.2261
0.480341	0.275275	4.31058	3.86451
0.639535	0.36813	5.25996	4.74464
0.669294	0.42168	5.31826	5.20648
0.553379	0.319979	4.57464	4.64845
0.64038	0.381618	5.32827	4.21382
0.562256	0.298584	5.12172	3.76366
0.570819	0.331841	4.61821	4.26646
0.50424	0.324767	4.70969	4.50435
0.634106	0.303695	5.44096	4.65868
0.631614	0.385496	5.26626	5.01616
0.507582	0.234125	4.67443	3.46477
0.557354	0.342818	4.62556	4.56621
0.543411	0.260937	5.43439	3.47901
0.661756	0.360526	6.6381	4.6806
0.772077	0.322232	7.17937	5.31377
0.57584	0.396115	4.85632	4.04602
0.572061	0.257726	4.29046	3.39801
0.549537	0.319326	5.07948	4.29615
0.476276	0.25431	4.25375	3.25974
0.505025	0.262344	4.55081	3.36813
0.564375	0.33994	4.93651	4.89125
0.454504	0.280109	3.85874	3.80679
0.51315	0.288976	4.36686	4.07871
0.531105	0.319064	4.59307	4.45666
0.551881	0.294992	4.88679	3.56808
0.665914	0.314684	5.55631	4.66574
0.663493	0.415944	5.93982	6.17448
0.612228	0.338142	5.44272	5.20138
0.708598	0.461583	6.15169	5.24702
0.505542	0.301431	4.60752	3.6601
0.621466	0.409001	5.57158	4.64517
0.63217	0.342935	5.3911	5.04515
0.652297	0.404898	5.54365	4.76021
0.542312	0.306069	4.75544	4.21406
0.577463	0.356127	4.98088	4.22272
0.498733	0.298158	4.11348	3.97796
0.686949	0.428925	6.65791	5.35361
0.647815	0.31442	5.43567	4.21972
0.652573	0.314633	5.46856	4.19467
0.458556	0.234649	3.60118	3.06115
0.567307	0.399808	5.09699	5.06578
0.517608	0.322886	4.403	4.23504
0.550782	0.331335	4.89981	4.40973
0.470289	0.182476	3.84879	2.6723
0.604645	0.387269	6.13855	5.13486
0.497691	0.258609	4.7255	4.28481
0.529687	0.372898	3.97265	4.14811
0.636512	0.294761	5.126	3.83559
0.484366	0.312133	4.3175	4.24677
0.508295	0.376414	4.27539	4.96805
0.604757	0.327017	5.65418	4.6791
0.590841	0.288828	5.64575	4.12731
0.611436	0.350433	5.30418	4.35425
0.593784	0.298977	5.17786	4.55712
0.600816	0.349629	5.10791	4.20132
0.55367	0.317129	4.92342	4.17426
0.60706	0.380438	5.45453	4.45625
0.53496	0.262492	4.96462	4.02772
0.488672	0.298262	3.95424	3.56684
0.581292	0.317282	5.17614	4.35756
0.49217	0.277576	4.44695	3.56604
0.566746	0.292817	4.73074	4.16329
0.488922	0.227584	4.2029	3.25694
0.484381	0.202589	4.24331	3.03234
0.504814	0.241208	4.27062	3.54728
0.552506	0.381804	4.83985	4.58885
0.577751	0.388417	4.9423	5.04457
0.544127	0.35037	4.64699	4.32234
0.705155	0.386191	6.56684	5.23154
0.62977	0.318487	4.9784	4.29606
0.678137	0.362312	5.93334	5.08541
0.619984	0.392099	5.60041	4.94896
0.47516	0.322712	4.13597	4.52226
0.637486	0.367761	5.7368	5.32614
0.523465	0.274794	4.59286	3.78493
0.52036	0.295832	4.25437	3.55524
0.573922	0.35921	5.5552	4.92087
0.589966	0.278757	4.90009	3.19573
0.739024	0.416246	6.45278	4.62044
0.590016	0.381949	4.69437	4.88199
0.699142	0.373748	5.41286	4.27359
0.561407	0.371646	5.38832	6.46954
0.669377	0.277818	6.7779	3.72888
0.666779	0.424288	5.2694	4.57831
0.550228	0.281371	4.5021	3.77845
0.587072	0.329568	4.71388	4.07747
0.619335	0.336974	5.83001	4.85419
0.861037	0.547349	7.38816	6.47557
0.731007	0.33796	6.85741	5.66419
0.610011	0.397233	4.85778	4.27029
0.572251	0.264709	5.41734	4.50611
0.554072	0.287549	4.23818	3.66506
0.546735	0.331612	4.23851	4.20217
0.600765	0.331521	5.43963	4.47203
0.522999	0.341212	4.30799	3.78263
0.531624	0.259711	4.7837	4.20849
0.533472	0.251254	4.27263	3.68577
0.52338	0.295172	4.06035	3.3308
0.532342	0.290785	4.61067	4.01522
0.548525	0.352081	5.17387	4.45974
0.672275	0.312518	5.99598	4.76847
0.636597	0.442062	5.65273	5.22657
0.609529	0.349929	5.59672	5.16243
0.575596	0.377899	5.58369	4.37433
0.608877	0.338671	4.56658	4.20022
0.438305	0.233082	4.16531	3.61726
0.533376	0.320628	4.44564	3.92739
0.54032	0.32011	4.51084	3.94462
0.581881	0.273098	5.47773	4.23015
0.637249	0.354773	5.05097	4.14719
0.56252	0.272095	5.49121	4.50206
0.475136	0.328924	4.84518	4.53802
0.538686	0.400058	4.55119	4.64806
0.56745	0.246213	4.83437	3.08675
0.491159	0.336096	3.72889	4.51941
0.680951	0.350975	5.72919	4.92442
0.555789	0.2774	4.82258	4.19028
0.604552	0.320836	5.13386	4.52302
0.593535	0.360474	4.7863	4.70226
0.558501	0.345939	5.03107	4.37749
0.571149	0.323914	5.14377	4.00188
0.724652	0.421945	6.24135	5.05117
0.649854	0.419874	5.55905	5.3273
0.545226	0.316764	5.20286	4.30435
0.569865	0.296334	5.01931	4.30489
0.697044	0.483213	5.4142	6.43281
0.687516	0.419115	6.49931	4.77374
0.611661	0.382074	5.68042	5.04793
0.557243	0.352115	4.28975	4.26857
0.5915	0.458478	5.75633	5.88509
0.665278	0.333389	5.05101	4.23539
0.553803	0.24525	5.29986	3.854
0.596606	0.379659	5.03488	4.86861
0.566974	0.273353	5.25797	4.17511
0.525568	0.303092	4.55364	4.05877
0.523627	0.287607	4.68044	4.14126
0.553822	0.246566	4.77135	3.34293
0.621635	0.423432	5.90109	5.53193
0.610341	0.325782	5.13441	4.82947
0.459326	0.201598	3.65781	2.92428
0.673913	0.385528	5.93921	4.89301
0.498296	0.252689	4.54747	3.79365
0.561134	0.302927	5.02416	4.36739
0.639403	0.39991	5.48586	4.54387
0.476021	0.265768	4.0043	3.36845
0.447474	0.281335	4.13994	3.98923
0.507468	0.325128	4.65315	4.34574
0.604412	0.419484	5.17749	5.30151
0.630273	0.315829	4.72705	3.67775
0.52006	0.335601	4.71116	4.55063
0.636451	0.331418	5.62142	4.34312
0.467932	0.357233	3.97343	4.46753
0.577937	0.457684	5.15082	5.73951
0.723878	0.300556	6.36991	4.73678
0.735706	0.307309	6.64135	4.44606
0.665526	0.275243	5.41753	4.43504
0.532929	0.313697	5.05774	3.85663
0.618272	0.274093	4.95485	4.31373
0.619586	0.311033	5.25154	4.44364
0.58296	0.394067	4.99068	4.5922
0.409943	0.191614	3.61164	3.11031
0.626565	0.345179	6.18794	4.83543
0.546921	0.436611	4.64638	5.53558
0.614077	0.320229	6.08602	4.62401
0.529415	0.289519	4.54655	3.77103
0.484886	0.305374	4.21191	3.79531
0.616696	0.342778	5.10626	4.32033
0.531783	0.343393	4.39999	4.36471
0.645831	0.340794	5.92063	4.87019
0.583031	0.336544	4.75095	4.18447
0.48121	0.275159	4.29151	3.8441
0.434279	0.258437	3.61841	3.4503
0.519386	0.368733	4.35517	4.49809
0.569697	0.265447	4.56779	3.41424
0.537557	0.373435	5.02767	4.95674
0.501094	0.350681	4.19148	4.347
0.593547	0.4433	5.46303	5.31604
0.713983	0.317774	5.99884	4.37926
0.543271	0.365518	4.74284	4.78077
0.630233	0.353561	5.78456	5.21442
0.523081	0.371819	4.46717	4.30813
0.520164	0.279038	4.6282	4.1352
0.74929	0.448387	6.66423	5.49491
0.513029	0.221041	4.391	3.4194
0.501451	0.204684	4.2343	3.22665
0.56302	0.316313	4.65776	3.8736
0.515737	0.24646	4.72832	3.92986
0.540746	0.238147	4.89189	3.89352
0.633576	0.338785	5.31565	4.20416
0.60352	0.303547	5.06285	4.56771
0.594957	0.378965	5.22765	4.5111
0.498582	0.305727	4.49176	4.23522
0.650743	0.412002	5.27112	4.55127
0.569488	0.313923	4.63598	4.30649
0.525386	0.325818	4.67503	4.23806
0.554388	0.319201	4.76449	4.036
0.565132	0.315429	4.78385	3.96593
0.636867	0.37829	5.29752	4.87425
0.47197	0.252691	4.20673	4.10145
0.444801	0.246073	4.0375	3.92147
0.709858	0.481865	6.68011	5.17577
0.465053	0.292912	4.48948	3.4691
0.64907	0.32716	5.77669	4.6319
0.652145	0.456841	6.29051	5.3458
0.755918	0.378696	6.70787	4.52671
0.589908	0.420266	5.06741	5.38662
0.623233	0.274642	5.39797	3.65978
0.681259	0.376473	6.07812	5.15656
0.654238	0.437703	6.10056	5.32562
0.554706	0.345783	4.95531	4.67968
0.639869	0.383633	5.82532	4.96616
0.562307	0.296392	4.83755	4.19329
0.563938	0.36051	4.67941	4.68332
0.519044	0.347956	4.80363	4.30968
0.582525	0.361734	5.45367	4.85113
0.557917	0.354531	4.59529	4.46218
0.482889	0.232021	4.16776	3.12157
0.517689	0.285394	4.97399	3.81881
0.567401	0.323957	4.5408	4.45591
0.604372	0.323922	5.80892	4.65817
0.478886	0.239387	3.77417	3.19691
0.567282	0.329783	5.34937	4.5852
0.792108	0.450581	7.00864	6.42644
0.638954	0.457946	5.69245	5.0849
0.749256	0.405178	6.05497	5.13328
0.657759	0.376	6.33713	5.21143
0.616417	0.411455	5.1884	4.68777
0.517608	0.308258	4.51217	3.7879
0.55781	0.342107	4.73122	4.67099
0.605177	0.345073	5.32417	4.65606
0.514731	0.234774	4.50564	2.97077
0.632422	0.365415	5.25721	4.72664
0.663484	0.36883	5.06225	4.78842
0.607291	0.381752	5.36175	4.70753
0.489943	0.226513	4.13655	3.23045
0.593018	0.340236	5.81409	4.5825
0.637326	0.385629	4.95807	4.3514
0.554447	0.348655	5.69135	4.98684
0.586591	0.349892	5.93269	4.95131
0.712213	0.4073	6.61388	5.47347
0.70246	0.38977	6.4799	5.22852
0.627806	0.284038	5.59643	4.56707
0.574551	0.287804	5.12468	4.35756
0.551613	0.343381	5.01122	4.53235
0.550511	0.273625	4.94276	4.01829
0.696145	0.396165	5.83329	4.60412
0.570797	0.32412	4.94437	4.65953
0.627566	0.354581	5.10032	4.39293
0.624391	0.376817	4.94096	3.86798
0.506751	0.278728	4.6827	4.57502
0.701613	0.400153	6.11786	4.68041
0.51598	0.264934	4.57665	3.80832
0.514565	0.304302	4.71823	4.29671
0.542549	0.320935	4.36899	3.90694
0.608981	0.346586	5.22414	4.0891
0.538843	0.257642	5.24509	4.59103
0.58621	0.369207	4.58716	3.8025
0.589143	0.288987	5.04892	4.23124
0.59591	0.408163	4.74253	4.47721
0.43575	0.219362	3.93809	3.48928
0.489606	0.343478	4.39408	4.11983
0.474398	0.259536	4.40112	3.46321
0.565738	0.315893	4.42301	4.12056
0.5838	0.357349	4.56635	3.99657
0.541645	0.262826	5.12823	3.981
0.603504	0.308912	5.34199	3.73991
0.542599	0.336643	4.85698	4.06527
0.590469	0.306416	5.39963	4.75237
0.614125	0.291027	4.88405	3.39587
0.619826	0.390866	5.36581	4.08185
0.545934	0.286064	5.04497	4.95468
0.550401	0.269256	5.11047	4.31036
0.556803	0.290749	4.53785	3.48325
0.572356	0.406216	5.2762	5.52514
0.670793	0.314731	5.70526	4.93998
0.620453	0.351784	5.15959	4.99446
0.485075	0.295599	4.31513	3.88341
0.492882	0.317608	4.51809	3.78258
0.525508	0.270057	4.31808	4.07989
0.526754	0.228466	4.21758	3.37062
0.640503	0.40384	5.30247	4.9872
0.65488	0.375798	5.72866	4.19964
0.599753	0.350054	5.3668	4.5359
0.561426	0.318927	4.34856	4.24485
0.594034	0.400288	5.36921	5.06989
0.473759	0.227836	4.19828	3.52306
0.660732	0.449819	6.0296	5.64827
0.68414	0.333731	5.41508	4.47913
0.517572	0.266891	4.73247	3.63719
0.578896	0.313113	4.34172	3.7727
0.477304	0.26622	4.32124	3.19207
0.635404	0.293846	4.83252	4.2704
0.541689	0.357867	5.04004	4.44968
0.507362	0.296934	4.0649	4.14055
0.524878	0.308058	5.55953	4.44877
0.543178	0.310894	4.56101	4.05907
0.551168	0.292617	4.77259	4.03165
0.502882	0.323557	4.09626	4.20765
0.528656	0.241767	4.87792	4.16544
0.428007	0.203943	3.97796	2.71056
0.392718	0.237251	3.18997	3.22323
0.533131	0.24943	3.99848	3.20204
0.566587	0.270265	5.46839	3.92421
0.571415	0.32785	4.55727	4.36531
0.49432	0.288974	4.5744	3.69513
0.457433	0.265418	3.7544	3.77432
0.40046	0.220923	3.64744	2.47683
0.534047	0.268615	4.50672	4.04476
0.529268	0.352546	4.5967	4.55432
0.510971	0.30831	4.56801	4.08413
0.533841	0.283644	4.88876	4.03597
0.505009	0.286301	3.78757	3.43736
0.718886	0.388126	7.06469	5.1408
0.658641	0.415348	6.34475	5.40352
0.613993	0.338305	5.33715	4.92701
0.680659	0.387543	5.89767	5.15501
0.505608	0.246186	4.38267	3.32438
0.682241	0.408449	5.63598	5.30401
0.48125	0.272644	4.14643	3.46778
0.595787	0.328335	4.63699	4.03104
0.500958	0.262335	4.74359	3.97157
0.60694	0.392147	5.22468	4.86058
0.558796	0.257835	4.88729	3.81875
0.598132	0.379446	5.11013	4.47825
0.511644	0.301501	4.64032	3.9929
0.493559	0.261288	3.70169	3.26933
0.515785	0.247672	4.05612	3.35678
0.530128	0.250846	4.10678	3.08794
0.597511	0.371686	4.60732	4.76165
0.599147	0.359626	5.28947	4.72037
0.568336	0.30184	4.75446	3.94435
0.470755	0.318592	4.3285	4.67789
0.565108	0.370662	4.63385	4.02852
0.588602	0.295309	5.30794	4.67957
0.446191	0.273791	3.82178	3.41102
0.568856	0.384377	4.72058	4.84142
0.623772	0.275721	5.25548	4.16407
0.57235	0.366285	5.04894	4.69157
0.52374	0.277477	4.60443	4.08012
0.552673	0.342942	4.84574	4.11329
0.684012	0.414698	6.10835	5.03687
0.506889	0.335681	4.31815	4.50063
0.700439	0.265348	6.23018	3.79266
0.627173	0.28265	4.7038	3.51114
0.569632	0.36645	4.27224	3.83727
0.622661	0.281994	5.26912	4.06934
0.450245	0.314974	3.97964	4.23184
0.568231	0.237453	5.33664	3.74059
0.48312	0.306409	4.244	3.52227
0.591673	0.3069	4.97082	4.20417
0.511921	0.327288	4.20009	4.11142
0.537879	0.301282	4.80452	4.47951
0.574492	0.302597	5.34342	4.29087
0.419175	0.23036	3.15484	2.84427
0.598905	0.314527	5.09006	4.09802
0.54918	0.312457	4.63635	4.0511
0.645469	0.375078	5.44322	4.53086
0.502881	0.299086	4.97579	4.47253
0.76684	0.418572	6.51942	5.2177
0.546822	0.224441	4.78284	4.00003
0.603437	0.419603	5.08272	5.10663
0.433634	0.271234	3.58926	4.10142
0.659465	0.331473	5.96295	4.18735
0.628492	0.36422	5.32714	5.3041
0.682469	0.418204	5.96077	5.206
0.645844	0.403492	5.5285	5.34824
0.606102	0.344852	5.44536	4.39095
0.5187	0.299014	4.4554	3.79589
0.492034	0.267976	4.00215	4.05499
0.602291	0.267149	5.24953	3.85815
0.642363	0.296138	5.35137	4.07717
0.565354	0.261878	5.18402	3.6003
0.649094	0.356345	5.69054	5.13563
0.616155	0.335424	5.6002	4.11197
0.519946	0.298672	4.50466	3.94286
0.431931	0.232373	3.64338	3.01786
0.535624	0.306191	4.62549	4.187
0.573023	0.308825	5.41477	4.0923
0.575863	0.291515	5.50827	4.84545
0.6291	0.428507	5.57783	5.08222
0.556839	0.235195	4.73512	3.42865
0.635131	0.34523	5.37866	4.48264
0.653947	0.276521	5.51676	3.88084
0.547529	0.406932	4.56706	5.00889
0.738519	0.438618	6.53897	5.16793
0.47306	0.351235	4.66599	5.2577
0.678405	0.326633	5.48722	3.80792
0.660108	0.387299	5.63252	4.38455
0.647529	0.377097	5.50847	4.4387
0.500675	0.262062	4.44232	3.9871
0.709895	0.405428	6.20072	4.83267
0.544029	0.332277	4.62378	5.30734
0.575221	0.254378	5.34699	4.06572
0.499389	0.313478	4.76129	4.33357
0.706987	0.374639	6.76617	5.13677
0.443212	0.269228	3.8337	3.82264
0.668025	0.357517	6.38319	4.77624
0.511604	0.339673	4.29179	4.30979
0.421336	0.256171	3.5386	3.45329
0.625852	0.37664	5.1913	4.4142
0.458684	0.268373	3.79979	3.76238
0.648432	0.426151	6.14603	5.34111
0.508563	0.287473	4.18487	3.45722
0.51379	0.328561	4.61145	4.73758
0.648979	0.424416	5.83782	5.0253
0.714979	0.405079	6.26183	5.61544
0.716263	0.45413	6.23739	5.22375
0.477612	0.23616	3.89134	3.80969
0.620113	0.313918	5.49344	3.74506
0.633578	0.305532	5.5805	4.77966
0.523285	0.32515	5.12381	4.34653
0.571409	0.300216	4.95504	4.46509
0.594963	0.376415	5.70339	4.63798
0.514915	0.246976	3.8993	3.7592
0.596598	0.287319	5.56435	3.72321
0.488363	0.238039	3.85359	3.53362
0.612489	0.370415	5.40296	5.19636
0.641179	0.356727	5.76274	4.42176
0.643121	0.323134	5.88231	4.80564
0.593641	0.423749	4.79848	4.96798
0.57853	0.264118	5.13838	3.83192
0.553759	0.282746	4.76319	3.98903
0.501878	0.25363	4.54317	3.80889
0.54317	0.348634	4.55771	4.18617
0.484087	0.293363	4.48516	3.99848
0.5469	0.271509	4.54028	3.54547
0.531804	0.280176	4.66545	3.68482
0.598414	0.314313	4.78051	4.07563
0.549477	0.452514	5.22424	5.46657
0.662158	0.294413	5.20161	4.01177
0.632072	0.307675	6.07466	4.35966
0.700317	0.429324	5.60074	5.08155
0.711628	0.42002	6.49199	4.9396
0.494384	0.29451	4.13337	3.88947
0.451776	0.160167	4.03169	2.91319
0.587395	0.253538	4.94196	3.11029
0.659042	0.310938	5.66253	4.81916
0.622699	0.332272	5.36435	4.88238
0.581479	0.257795	5.09833	3.35787
0.487742	0.263178	4.02493	3.79324
0.508403	0.289993	4.66759	3.85018
0.617948	0.353148	5.51714	4.96596
0.702694	0.349689	6.13025	4.248
0.609056	0.3734	5.29376	4.00415
0.585404	0.321866	5.15909	3.73239
0.69629	0.406085	5.46362	5.05446
0.515408	0.198342	4.43252	2.66434
0.510432	0.231924	4.08017	3.56574
0.511986	0.252427	4.63252	3.65952
0.516157	0.31195	4.12482	3.86597
0.547538	0.27432	4.93511	3.93982
0.511551	0.341538	4.40679	4.15794
0.565938	0.339958	4.57211	4.26893
0.543255	0.286794	5.1066	3.91081
0.646191	0.365609	5.12684	4.6685
0.669718	0.350757	6.4363	5.43548
0.722616	0.474804	6.30935	5.38133
0.48459	0.290505	4.82396	4.75655
0.677413	0.501744	5.0806	5.69321
0.540117	0.342396	5.16988	4.10938
0.508372	0.335916	3.93902	4.53452
0.531556	0.344688	5.45979	4.47091
0.682752	0.358935	5.30317	4.84156
0.500136	0.271568	4.42699	3.79922
0.644596	0.330655	5.74625	4.22231
0.6365	0.336429	5.17993	4.95663
0.48929	0.319872	4.33919	4.68318
0.589663	0.331506	5.23272	4.03773
0.458343	0.248195	3.8392	3.32117
0.471304	0.257416	3.85938	3.30569
0.639718	0.408069	5.86884	5.44011
0.46279	0.280842	4.16448	3.77323
0.488322	0.209377	3.66242	2.78281
0.56231	0.401431	5.38008	5.2084
0.509938	0.351083	4.62155	4.45336
0.498456	0.295554	4.31093	3.98969
0.4541	0.253789	3.66813	3.03685
0.655355	0.395068	6.18304	5.50114
0.623914	0.274944	5.06054	3.76177
0.518576	0.359791	3.88932	3.76598
0.518155	0.371729	5.1931	5.01826
0.61932	0.333515	5.57523	4.87818
0.637628	0.402831	5.27355	4.70376
0.523043	0.294294	4.56685	4.0787
0.550001	0.29817	4.5498	3.80557
0.657877	0.391312	6.16879	5.365
0.6352	0.356548	5.79397	4.57127
0.486021	0.25679	3.96458	3.76222
0.714625	0.409232	6.31631	5.00982
0.599257	0.411312	4.7629	5.46782
0.562235	0.327958	5.45007	4.03309
0.600705	0.296827	5.57376	3.92508
0.614332	0.37859	4.86502	4.91549
0.590697	0.331686	5.04992	3.93325
0.672303	0.462508	6.61842	6.49724
0.785287	0.427919	6.9572	5.91802
0.583558	0.394694	5.62064	5.78812
0.496384	0.322731	3.72288	3.12557
0.540376	0.297925	4.28304	3.16685
0.539372	0.309409	4.81319	4.71268
0.543365	0.293987	4.97137	4.21911
0.53116	0.32994	4.52159	4.56996
0.558377	0.329703	4.8635	4.61351
0.493757	0.285707	4.00671	3.73
0.599855	0.358297	5.90086	5.00786
0.553474	0.333405	4.40458	4.02089
0.443239	0.248757	4.07876	3.55609
0.450899	0.250172	4.06599	3.66119
0.582233	0.308476	5.02678	4.47997
0.610091	0.395042	5.27164	4.34319
0.543036	0.283884	4.58453	4.35492
0.564964	0.419511	4.87306	4.43266
0.510081	0.239124	4.82584	4.06433
0.537291	0.291164	4.02968	3.87284
0.525893	0.293041	4.33831	4.52847
0.565298	0.334376	4.74053	4.27761
0.555961	0.306801	4.7655	4.52666
0.564322	0.287793	4.97208	3.55661
0.550302	0.349227	4.83503	4.73531
0.522531	0.351813	4.94751	4.57393
0.564694	0.307607	4.96695	4.3884
0.58792	0.380655	4.9315	4.92146
0.557768	0.368227	4.93053	4.45818
0.755201	0.420583	5.98967	5.27668
0.583368	0.338442	5.99803	5.27704
0.725536	0.428815	6.62703	5.82414
0.712831	0.4695	6.85877	5.73218
0.63518	0.380252	6.19367	4.90704
0.626312	0.375888	5.73046	5.13654
0.532652	0.30019	4.67078	4.01971
0.656557	0.398985	5.32158	5.09913
0.612117	0.369206	5.10644	4.52831
0.626164	0.37996	5.36714	4.87757
0.489123	0.273521	4.42385	3.80003
0.549143	0.378105	4.53248	4.61048
0.565675	0.287038	4.8226	3.73498
0.53434	0.296325	4.81351	3.87141
0.475568	0.295996	3.99664	3.79081
0.508311	0.290686	4.28265	3.83431
0.514966	0.302873	4.42954	3.95521
0.456254	0.248059	3.67901	3.17768
0.439804	0.234731	3.29853	3.10486
0.427493	0.199572	3.31362	2.62413
0.665112	0.375449	6.08133	5.38248
0.584602	0.370628	5.65628	4.99077
0.646708	0.358788	5.4845	4.51785
0.500054	0.248623	4.41571	3.73239
0.663402	0.407406	5.5601	5.04344
0.516327	0.329274	4.09116	3.83788
0.5381	0.269784	4.36615	3.59175
0.493366	0.276257	4.31887	3.87241
0.605739	0.356726	5.67257	4.55686
0.604636	0.342335	4.80357	4.56863
0.43546	0.32189	3.83196	4.60337
0.494968	0.402196	4.19058	4.46028
0.703634	0.267721	6.0092	4.18219
0.779146	0.306408	7.07265	4.48739
0.686718	0.557364	5.71003	6.92746
0.54089	0.380052	4.75829	3.97719
0.726337	0.374327	5.96979	5.72416
0.565208	0.344799	5.44496	4.43762
0.608451	0.331154	5.3656	4.61818
0.576851	0.368138	5.02962	4.8466
0.625489	0.342621	5.16572	4.70318
0.774606	0.447932	6.79419	5.22377
0.5304	0.308596	5.13123	4.96993
0.762345	0.439153	7.22179	5.39598
0.584133	0.321185	5.50583	5.44089
0.703419	0.401397	6.34323	4.86308
0.598299	0.405746	5.94696	5.01474
0.489696	0.282105	4.26918	4.27349
0.690006	0.457918	6.12211	5.29565
0.619066	0.420915	5.41352	4.87577
0.666434	0.34437	5.81132	4.69015
0.721893	0.475366	5.76946	6.03598
0.608976	0.270235	6.48219	4.17739
0.628597	0.393422	4.95965	5.18109
0.472502	0.317358	4.5722	4.12281
0.530886	0.307869	4.41297	4.29921
0.535022	0.324206	4.60647	3.86989
0.490832	0.271668	4.46891	4.20497
0.515624	0.277284	4.6045	3.86041
0.550947	0.308742	5.11864	4.38986
0.544455	0.344537	5.22844	4.71758
0.589201	0.284843	4.99664	4.44373
0.573888	0.414829	5.0386	4.61067
0.586395	0.385129	5.07048	4.48678
0.621797	0.337325	5.24493	4.58783
0.632592	0.341493	5.44245	4.61768
0.502386	0.248674	4.16141	3.3513
0.547307	0.337066	4.59812	4.12264
0.565043	0.335844	4.87584	4.25425
0.536076	0.264874	4.80384	3.50285
0.451688	0.260244	4.10576	3.79189
0.658962	0.344601	5.40029	4.18418
0.502615	0.240848	4.76166	3.71904
0.669693	0.379709	5.73434	4.20752
0.517941	0.352708	3.94159	4.8742
0.631813	0.317796	5.34991	3.99498
0.499832	0.224702	4.17945	3.34118
0.512625	0.332833	4.90635	5.15798
0.559498	0.418326	4.71364	4.45992
0.535366	0.341134	4.6755	4.7076
0.638036	0.349582	5.61751	4.10393
0.635061	0.394858	5.62079	4.53298
0.598282	0.360935	5.48963	4.281
0.597785	0.378562	5.32046	4.51195
0.766188	0.416699	6.25355	5.61534
0.558524	0.332899	5.03715	4.04779
0.561681	0.337397	4.59309	4.62468
0.557395	0.277599	5.00102	3.86328
0.552648	0.300837	5.14394	4.42129
0.48184	0.256976	4.4622	3.57895
0.562861	0.301275	4.69187	4.16511
0.43567	0.210185	3.68939	3.05108
0.530955	0.301693	5.00137	3.97617
0.470001	0.233493	3.85854	3.47484
0.489088	0.258917	4.18664	3.14515
0.40536	0.226595	3.46406	3.22832
0.464962	0.280267	3.65102	3.34555
0.459547	0.317982	3.67868	3.72281
0.584742	0.397216	5.10953	5.5144
0.510032	0.343085	4.51636	4.09588
0.518694	0.293814	4.52298	3.88534
0.408663	0.234634	3.46752	3.21828
0.519165	0.299464	4.33783	3.74624
0.431275	0.210884	3.84545	3.23781
0.634613	0.309822	5.28754	4.1449
0.643001	0.362059	5.71405	4.62042
0.565797	0.296819	5.02614	4.0226
0.571052	0.325278	4.64183	4.15189
0.578189	0.371951	4.80039	4.16234
0.469189	0.212396	4.33274	3.60779
0.510335	0.274742	4.09492	3.0946
0.641692	0.409092	5.46794	4.59104
0.631358	0.270596	5.70028	4.10085
0.472948	0.250933	3.64784	3.307
0.5203	0.271029	4.23098	3.43287
0.560976	0.342935	5.03582	4.74963
0.633867	0.430129	5.278	4.82259
0.466633	0.284886	3.81303	3.56691
0.544125	0.325984	4.72489	4.28596
0.460906	0.250864	4.02485	3.54936
0.623211	0.381064	5.33023	4.43196
0.670573	0.406295	5.7875	4.85413
0.556945	0.299676	5.32098	4.18369
0.473423	0.291066	3.86789	3.56448
0.616318	0.404231	5.82285	5.10964
0.573005	0.411883	5.61918	5.40225
0.566418	0.327329	4.53358	4.09245
0.571743	0.277642	5.43128	4.10951
0.59123	0.400415	5.32465	5.62399
0.596551	0.32745	5.55513	4.44709
0.494188	0.261814	4.35829	3.44776
0.453367	0.227614	4.33105	3.08424
0.457024	0.264118	3.55816	3.63662
0.559653	0.328231	5.30501	4.35963
0.476444	0.31127	4.45327	4.43523
0.507598	0.278559	4.09879	3.21562
0.38813	0.214318	3.26474	2.53819
0.375444	0.213843	2.97421	2.35749
0.354208	0.184077	2.8039	2.15932
0.492833	0.203896	4.18436	2.94775
0.61464	0.386678	5.17058	4.84815
0.586391	0.291657	4.93668	3.59219
0.565822	0.320036	4.25424	3.80703
0.714777	0.360979	6.47996	4.4581
0.594003	0.356406	4.84002	4.60238
0.605661	0.252441	6.13077	3.77964
0.554251	0.309337	4.21803	3.56881
0.697488	0.436225	5.91264	5.34739
0.610157	0.329767	4.93059	4.30398
0.542964	0.256982	5.06466	3.44531
0.546865	0.36745	4.55782	4.8111
0.504979	0.301465	4.46862	4.1106
0.579467	0.409632	4.632	5.17304
0.550044	0.310171	4.78214	4.45194
0.510822	0.313805	4.47124	4.05138
0.404636	0.213561	3.60923	2.84476
0.435575	0.281658	4.12226	3.5211
0.543132	0.369431	5.39357	5.00339
0.518943	0.286944	4.26377	3.49979
0.553403	0.336559	4.98129	4.10229
0.613636	0.286868	5.29497	4.35634
0.578909	0.271968	4.74798	3.43626
0.494393	0.322619	4.58358	4.50266
0.637109	0.41289	5.90217	4.81763
0.500981	0.291055	4.34929	4.61735
0.59601	0.325056	4.8119	3.31809
0.602876	0.341191	4.66001	4.29568
0.539508	0.295766	5.20391	3.97882
0.644924	0.33647	5.23072	4.59405
0.473088	0.342978	4.1515	4.09294
0.494111	0.248196	4.48649	3.7331
0.458196	0.292514	3.73371	3.86793
0.451284	0.174502	3.97933	2.85082
0.419415	0.221767	3.56533	3.3298
0.648021	0.411841	5.73308	5.58217
0.638827	0.362914	4.90642	4.42088
0.523791	0.25283	5.05761	4.07031
0.556291	0.244712	4.69832	4.08962
0.567098	0.376475	5.16533	4.19082
0.602614	0.328576	5.52549	3.753
0.651794	0.411318	5.67056	4.65108
0.575651	0.413174	5.09166	5.15025
0.665305	0.388795	5.21301	4.33937
0.689681	0.4475	5.75245	5.22516
0.616655	0.395423	5.31092	5.31503
0.570164	0.281081	4.65188	4.11128
0.652114	0.328336	5.24695	4.87392
0.574625	0.260887	4.8447	3.69654
0.463141	0.230917	3.97115	3.49563
0.689163	0.406282	5.45079	5.05578
0.541401	0.297974	4.53904	4.22546
0.491768	0.280868	4.28599	4.16188
0.506046	0.287366	3.86154	3.86586
0.552748	0.370721	4.64245	4.1341
0.536638	0.276129	4.90542	4.41141
0.480121	0.267149	4.62258	3.86107
0.51805	0.315671	4.59542	4.22366
0.583624	0.272275	5.03174	3.85339
0.591977	0.363537	4.76419	4.58621
0.556365	0.33119	5.20799	4.3985
0.589543	0.315944	5.10459	4.06261
0.572341	0.265329	4.80212	3.77916
0.599875	0.277055	5.41503	4.024
0.647855	0.290943	5.94686	4.10299
0.470175	0.321159	3.67056	4.12364
0.561762	0.251452	4.53745	2.93307
0.528371	0.358757	4.72867	5.49636
0.559502	0.314058	4.46731	4.31018
0.547502	0.308871	4.48425	3.88991
0.672057	0.33151	5.68113	4.5988
0.54251	0.346192	5.14802	4.80854
0.528437	0.398706	4.51993	4.67407
0.64387	0.343014	5.26386	4.70315
0.57466	0.310177	4.62781	4.30609
0.474539	0.286205	4.07255	3.30909
0.725373	0.369102	5.92001	4.08641
0.637306	0.374439	5.81059	4.7522
0.498858	0.306898	4.68606	4.22564
0.544457	0.33709	4.87485	3.88013
0.580342	0.31057	5.38239	4.7022
0.53976	0.304319	4.67792	4.12626
0.628576	0.350221	5.752	4.29149
0.600349	0.317668	4.79806	4.09203
0.574201	0.357172	4.82454	3.91262
0.600988	0.319601	6.12278	4.76068
0.74692	0.403793	6.00268	5.35143
0.644	0.253829	5.51477	4.00476
0.614452	0.372307	4.86727	5.06342
0.699212	0.383907	6.36057	4.75252
0.753558	0.474206	5.8085	5.65927
0.778106	0.492193	5.85578	5.78826
0.70656	0.503871	5.867	5.72629
0.647348	0.347375	5.66175	4.68032
0.583748	0.304083	5.10499	4.03128
0.435754	0.240651	3.97324	3.47529
0.55311	0.271579	5.06952	4.03811
0.534475	0.258604	4.71797	4.45436
0.555969	0.313876	4.68535	3.1309
0.564064	0.36542	5.35679	4.89094
0.515944	0.293475	3.86958	3.71321
0.558929	0.335314	4.83513	3.80323
0.539766	0.308663	4.22413	4.19367
0.486681	0.266579	3.79412	3.7052
0.564267	0.370276	4.83	4.02452
0.462644	0.246462	3.78811	4.19956
0.516194	0.298961	4.53959	3.0914
0.493796	0.283063	4.60886	4.01578
0.475297	0.294734	4.68422	4.11611
0.515927	0.283688	4.65198	4.05111
0.639168	0.421798	6.03631	5.46326
0.468816	0.311501	4.09237	3.94543
0.52981	0.340251	4.83713	4.48628
0.477032	0.253785	4.00441	3.75283
0.421354	0.23912	3.52399	3.02826
0.426432	0.221701	3.67065	3.03063
0.421582	0.174554	3.6948	2.85382
0.639337	0.354317	5.46261	4.66393
0.623473	0.328547	5.60345	4.22063
0.611371	0.314171	4.58528	3.98577
0.620293	0.310698	4.65219	3.99661
0.670965	0.365879	5.56286	4.42623
0.613941	0.377004	5.06627	4.76717
0.530403	0.272824	4.63562	3.61658
0.515528	0.246546	4.30022	4.0598
0.527493	0.332461	4.44073	4.11562
0.575983	0.282201	4.97594	4.4195
0.548599	0.332517	4.77383	4.7506
0.520701	0.321556	4.75546	3.58696
0.476722	0.325426	4.12938	3.845
0.585725	0.377777	4.91303	4.51475
0.462025	0.192704	4.16628	3.25392
0.581012	0.269638	4.36822	3.53157
0.521239	0.350102	4.20267	4.05825
0.519819	0.318037	4.18824	3.97591
0.568642	0.277674	4.55037	3.69622
0.552764	0.329499	4.89089	4.25752
0.578749	0.304417	4.95301	3.81283
0.482259	0.282941	4.23346	3.74524
0.496442	0.281442	4.24042	4.16292
0.48927	0.227495	4.20691	3.52815
0.450964	0.262678	3.88625	3.29197
0.574814	0.311524	4.98011	4.26577
0.688617	0.417203	6.20036	5.45792
0.557871	0.314912	4.97122	4.07455
0.694609	0.412324	6.17464	5.38622
0.607858	0.43279	5.28942	5.20899
0.57257	0.336959	5.09284	4.14339
0.54191	0.313512	4.6471	4.12538
0.523355	0.370253	4.11824	4.35765
0.498492	0.275992	4.34437	3.61228
0.555831	0.269171	4.74413	3.44188
0.635034	0.342933	5.26544	4.53624
0.618807	0.266858	5.38312	4.00855
0.676366	0.375517	6.08344	5.42842
0.690622	0.418731	6.03128	5.6046
0.716118	0.450903	6.42164	6.01254
0.578236	0.290043	4.33677	3.97673
0.679711	0.418362	5.39714	5.08629
0.544381	0.318875	5.06153	4.25207
0.475259	0.223757	3.94367	3.25916
0.484904	0.270393	4.27464	3.3604
0.471808	0.146786	4.44833	3.04804
0.45045	0.276288	4.26116	4.00574
0.694868	0.440144	5.82085	5.38383
0.600846	0.326623	5.42796	4.89793
0.615746	0.327879	4.9094	3.68821
0.604273	0.348065	5.05298	4.56638
0.540932	0.328652	4.82442	4.26193
0.490326	0.294227	3.81513	4.24128
0.628009	0.378859	5.42578	5.20017
0.750941	0.400866	6.70189	4.97716
0.663124	0.350677	5.86378	4.46753
0.549412	0.340325	4.66087	4.72247
0.567467	0.349915	5.03915	4.37184
0.503246	0.326285	4.21191	3.90537
0.620716	0.341139	5.45056	4.67738
0.52624	0.314127	4.91409	4.80528
0.612434	0.433195	5.04608	5.02947
0.517189	0.243539	4.84964	3.81635
0.537936	0.264192	4.8225	4.0751
0.509856	0.281187	4.37975	3.44671
0.532971	0.266667	4.90428	3.5879
0.467569	0.273148	3.99366	3.90762
0.51032	0.290561	5.0094	4.00082
0.524145	0.338285	4.66405	4.36428
0.516051	0.252423	4.41253	3.85872
0.601779	0.30711	4.64748	3.62761
0.52256	0.353019	3.9192	3.7233
0.528355	0.422946	4.35993	4.70074
0.578537	0.301187	4.86892	3.68511
0.467694	0.270738	3.92955	4.01576
0.582661	0.369467	5.3009	4.72024
0.511506	0.367307	4.48593	5.29775
0.519794	0.27413	4.4005	4.02168
0.519417	0.280312	4.23796	3.48316
0.388529	0.225164	3.64037	3.2826
0.541544	0.313036	5.19891	4.4721
0.572555	0.384219	4.88067	4.70346
0.620439	0.348335	5.46433	5.07498
0.616247	0.419083	5.36063	5.22952
0.623452	0.380369	5.57696	4.72536
0.635935	0.398235	5.20448	5.00666
0.608881	0.31193	5.07391	4.57562
0.671576	0.351097	5.69914	4.38159
0.603692	0.383835	6.25076	5.39174
0.533216	0.32579	3.99912	3.85337
0.492482	0.347968	3.88637	3.67068
0.494396	0.376924	3.81025	4.04241
0.557768	0.452027	5.13752	5.54076
0.665877	0.370541	6.21262	4.28089
0.608197	0.355419	5.31057	4.84119
0.547286	0.367156	5.3031	4.77043
0.509044	0.263152	4.70335	4.57784
0.606332	0.386486	4.54749	4.6354
0.598122	0.381915	5.09647	4.32271
0.564084	0.355965	4.83595	4.48481
0.562491	0.329181	4.93441	4.36261
0.609597	0.344625	5.34764	4.51082
0.66685	0.346776	5.63024	4.74539
0.519087	0.304689	4.78102	4.27678
0.502	0.290188	4.69714	4.0691
0.586384	0.345925	4.99768	4.46901
0.561684	0.284899	5.00132	3.98265
0.592417	0.322128	5.13416	4.39218
0.623362	0.426625	4.92051	4.66582
0.467088	0.306954	4.83608	4.76242
0.552326	0.32624	4.3958	4.3192
0.586701	0.336862	4.81475	4.23373
0.626503	0.460058	6.10182	5.9541
0.604698	0.317792	5.08023	3.69805
0.60264	0.390939	5.255	4.58852
0.560545	0.29248	4.84112	4.24875
0.61643	0.341158	5.46984	4.45826
0.472878	0.355927	4.24816	4.43466
0.576087	0.289345	4.97975	3.76595
0.554879	0.296581	4.75928	3.58314
0.775827	0.44971	6.13239	5.63257
0.621749	0.390834	5.73795	5.14282
0.550758	0.355538	4.91252	4.36515
0.571937	0.291399	4.7997	4.04348
0.579725	0.335265	4.95243	4.31039
0.587801	0.324653	5.55973	4.48064
0.501784	0.295771	4.44442	4.37347
0.652168	0.310258	5.55585	3.97124
0.655431	0.28418	5.52969	3.77156
0.524932	0.397982	4.4855	4.89197
0.518024	0.313389	4.25218	4.01065
0.53191	0.307443	4.89541	4.06391
0.555202	0.310341	4.55645	4.19564
0.601087	0.333968	5.15867	4.4122
0.467445	0.285843	4.39632	3.86642
0.515515	0.355155	4.26947	4.57719
0.547671	0.247853	4.10754	3.23479
0.516909	0.278404	4.18894	3.3972
0.548031	0.279235	4.50344	3.36452
0.479418	0.299479	3.91377	3.50813
0.526077	0.24331	4.36716	3.75834
0.510512	0.280501	3.94648	3.35547
0.557448	0.317991	5.0901	4.55831
0.503418	0.301747	4.70701	4.21357
0.518112	0.289888	3.88584	3.61782
0.655432	0.366211	5.90658	5.2667
0.525786	0.270745	4.34526	3.48092
0.461948	0.259533	3.78593	3.70907
0.584501	0.374807	4.86024	4.96562
0.504764	0.235321	4.40218	3.59525
0.556424	0.269288	4.67564	3.69531
0.438459	0.213781	3.55487	2.97553
0.594025	0.358883	5.23758	4.62323
0.721197	0.40604	7.05334	5.32024
0.508845	0.272349	4.03523	3.59514
0.491431	0.288803	4.29952	3.55975
0.503382	0.263128	4.17854	4.04646
0.523006	0.347421	4.36389	3.99749
0.561687	0.343632	4.99762	4.45493
0.628696	0.368407	5.42309	4.89082
0.550318	0.283666	4.55797	3.70692
0.524306	0.319305	5.00634	4.57273
0.654019	0.463797	6.0807	5.48815
0.502201	0.322106	4.47232	4.04289
0.586439	0.285251	4.68478	3.75619
0.420959	0.290908	3.99135	3.92883
0.692649	0.354973	5.55873	4.02318
0.686641	0.390458	5.68865	4.59617
0.544815	0.270437	5.07166	4.16755
0.607907	0.377851	4.88414	4.59961
0.532807	0.315783	4.09994	3.79912
0.663349	0.439731	6.78854	6.05965
0.485215	0.297092	3.63912	3.21203
0.573786	0.371219	6.12153	4.9131
0.578523	0.268003	5.40113	3.6357
0.577615	0.346751	4.73202	4.67106
0.61709	0.329391	5.97353	4.77039
0.598303	0.33308	5.61057	4.87909
0.398226	0.262797	4.06443	3.48031
0.613295	0.328999	5.00001	3.98539
0.599793	0.3939	4.9081	4.17575
0.463573	0.201679	4.24236	3.87787
0.658705	0.403432	4.96596	4.27008
0.564868	0.298974	5.74078	4.49385
0.512741	0.297124	4.92608	4.43541
0.570439	0.350719	5.21996	4.88821
0.583001	0.306724	4.97916	3.41021
0.520064	0.223673	4.32964	3.86544
0.602645	0.37514	5.49418	5.24947
0.688006	0.441174	5.16005	4.73633
0.540063	0.305344	5.61072	4.65774
0.652287	0.357191	5.29195	5.07879
0.691074	0.39012	5.64539	5.11412
0.627367	0.437214	5.78817	4.61257
0.577475	0.381794	5.6006	4.69794
0.64458	0.356178	5.351	5.07362
0.419729	0.233498	3.14797	3.57433
0.528999	0.304695	5.24419	3.92084
0.685534	0.344202	6.43957	4.91651
0.530164	0.457595	4.9285	4.68885
0.701297	0.267032	5.79583	4.70415
0.644054	0.405992	5.94717	4.71665
0.605248	0.320553	5.08831	4.65473
0.606749	0.357268	5.356	4.96542
0.545429	0.283417	4.5858	4.11522
0.525026	0.241687	4.42949	3.98861
0.574619	0.313172	4.50701	4.6363
0.51027	0.349494	4.59908	4.26078
0.416732	0.221914	3.6513	3.56484
0.568484	0.406172	4.52997	4.62161
0.470039	0.281751	4.30511	4.29178
0.536905	0.295345	4.5533	4.14893
0.451543	0.285708	4.05903	4.03325
0.504319	0.250732	4.20949	3.18114
0.39305	0.216201	3.52397	2.99732
0.468198	0.235611	4.48363	4.34247
0.542529	0.333335	4.06896	4.15965
0.446187	0.211974	4.48789	3.72459
0.516696	0.243872	5.18368	4.01036
0.5622	0.340718	4.45874	3.9527
0.632288	0.348835	5.39379	4.2697
0.592126	0.396331	5.09761	4.95786
0.645672	0.404893	5.90327	4.7997
0.637309	0.358223	5.03402	5.0139
0.503089	0.313038	3.93805	4.24832
0.491549	0.311958	4.55045	4.79504
0.635172	0.316893	4.95546	3.44083
0.599747	0.321403	5.63798	5.2009
0.592995	0.300745	5.88023	4.19991
0.577725	0.300964	4.36165	4.35067
0.586097	0.412569	5.7812	4.95188
0.713455	0.34783	6.08443	4.6572
0.627636	0.401023	5.84649	5.29326
0.554206	0.324058	4.93077	3.94215
0.398618	0.220044	3.26359	2.93982
0.490539	0.318458	4.18533	3.74939
0.496078	0.260398	4.55502	3.24988
0.505255	0.204848	4.30591	3.12039
0.713746	0.339402	6.21289	4.70752
0.604321	0.372116	5.39262	4.96781
0.510144	0.324725	4.24431	4.02322
0.584288	0.345387	5.11804	4.26006
0.604286	0.372191	5.55633	4.92693
0.601148	0.332313	5.22213	4.80123
0.432519	0.255705	3.67901	3.35846
0.443163	0.245765	3.76286	3.25748
0.499988	0.227457	4.30185	3.5648
0.652104	0.354052	6.03484	4.27431
0.626273	0.440137	5.72999	5.91082
0.584602	0.224608	4.50435	3.48407
0.647682	0.416611	5.24429	5.14625
0.746364	0.428347	6.03909	4.95169
0.69318	0.407292	6.07247	4.80073
0.647886	0.383632	5.17834	4.70238
0.639029	0.322981	5.71368	4.32966
0.642026	0.299864	5.64497	4.22256
0.65113	0.301614	5.71456	4.23626
0.582263	0.237885	4.9426	3.58863
0.608958	0.37052	5.6104	4.88536
0.466895	0.301301	4.44041	3.90641
0.487442	0.305768	4.36379	3.8693
0.657138	0.446996	5.63308	6.07264
0.705222	0.395765	6.05607	4.99944
0.679561	0.462731	5.39637	5.84137
0.474718	0.236118	4.54288	3.24203
0.502769	0.308359	3.93652	3.97536
0.516161	0.278419	4.69177	3.64434
0.507632	0.262677	4.14472	3.64689
0.498427	0.296463	4.01023	3.51197
0.387637	0.198989	3.80623	3.41481
0.607294	0.330331	5.47369	4.99598
0.572461	0.335679	5.27715	4.92687
0.793973	0.440983	6.10919	5.59111
0.710866	0.491415	5.79814	5.98406
0.78978	0.443189	7.12181	5.35941
0.534817	0.300311	4.46851	3.96993
0.585159	0.323673	4.38869	3.89939
0.589734	0.393109	4.89087	4.75633
0.686883	0.390633	6.18914	5.383
0.656994	0.394934	5.64009	4.72788
0.714532	0.346236	5.73949	4.56352
0.541424	0.282589	5.02601	3.98999
0.555239	0.27806	5.24842	4.04385
0.548863	0.385267	4.38453	4.88617
0.546506	0.284043	4.50881	4.3097
0.726827	0.361054	5.6716	4.60063
0.518176	0.276204	4.00466	3.99573
0.661685	0.481074	5.66674	4.75651
0.633364	0.310763	6.45971	4.71612
0.6567	0.468795	5.73526	5.14376
0.500982	0.287584	4.33546	3.70826
0.620696	0.387018	5.29286	5.22759
0.739435	0.43691	6.78475	5.3731
0.633976	0.396938	5.38401	5.15113
0.707832	0.385956	6.09883	4.31482
0.613947	0.439075	4.95963	4.61301
0.559436	0.263999	4.22011	2.61612
0.448978	0.287093	3.92936	4.23317
0.58348	0.358366	4.48246	4.41715
0.535218	0.339472	4.541	4.16729
0.47858	0.253007	4.27638	3.62485
0.630379	0.338369	5.75054	4.68516
0.46082	0.265754	3.69074	3.21301
0.457309	0.288161	3.61624	3.47742
0.603327	0.44057	5.00237	5.68908
0.635476	0.355818	5.45951	5.60946
0.737329	0.397129	6.8618	6.28127
0.653911	0.397939	5.60088	5.06085
0.572412	0.290418	5.0584	4.03875
0.602571	0.381974	5.51453	5.23349
0.563797	0.429719	4.83044	5.39069
0.639726	0.302576	5.15597	4.0334
0.599029	0.376485	5.41198	4.99618
0.639592	0.368975	5.48917	4.483
0.62876	0.353108	5.73643	4.22896
0.617108	0.308485	4.86083	4.41359
0.639687	0.370515	5.19246	4.93357
0.525268	0.240243	4.32949	3.03338
0.415288	0.238724	3.59027	3.14457
0.453927	0.251818	3.79912	3.62541
0.492079	0.271845	4.48911	3.51416
0.543522	0.308228	4.83401	4.2173
0.513553	0.307911	4.25762	4.10707
0.604743	0.297093	5.64892	4.59905
0.509939	0.28663	4.41285	4.61097
0.601659	0.339366	5.7829	4.37441
0.701876	0.409014	5.94801	5.72948
0.655111	0.36988	5.33415	4.78411
0.565252	0.337821	4.70773	4.14679
0.716152	0.425337	6.66341	5.44169
0.551682	0.333866	4.88503	4.26037
0.565808	0.333958	5.0305	4.05727
0.458784	0.253801	3.96133	3.53338
0.493975	0.226144	4.29169	3.48332
0.739894	0.473376	6.55578	5.27387
0.644767	0.413049	4.83575	4.39938
0.593387	0.343581	4.4504	3.63729
0.621818	0.340486	4.66363	3.54227
0.645393	0.353123	4.84045	4.29104
0.615194	0.36177	4.61921	4.50144
0.502151	0.269987	4.38115	3.89667
0.555398	0.366355	4.79655	4.49659
0.526618	0.250817	4.74562	3.80256
0.541696	0.277518	4.45478	3.88428
0.541473	0.278326	4.41205	3.25031
0.522791	0.240432	4.45869	3.86093
0.666331	0.339945	5.97069	4.87153
0.490521	0.253822	4.55357	3.85623
[truncated: 1 more rows]

## Sheet: Figure 2B
Index	delta_orientation_10	delta_orientation_40	delta_orientation_90
0	-0.0197557	-0.015135	-0.0201231
1	-0.0248761	-0.0246583	-0.0229198
2	-0.0215113	-0.0232977	-0.0243658
3	-0.0246596	-0.02336	-0.024003
4	-0.0281489	-0.0213626	-0.022836
5	-0.0348079	-0.0245603	-0.0217367
6	-0.031645	-0.0259583	-0.0231933
7	-0.0301266	-0.022589	-0.0196034
8	-0.0244028	-0.0224321	-0.0224175
9	-0.0307846	-0.024013	-0.0200889
10	-0.0272011	-0.0224372	-0.021349
11	-0.0295572	-0.0250104	-0.0234691
12	-0.0262946	-0.0221093	-0.0165271
13	-0.000790512	-0.0203582	-0.0232053
14	-0.0231917	-0.0218675	-0.0234296
15	-0.0313743	-0.0246273	-0.0256657
16	-0.0299305	-0.0262384	-0.025515
17	-0.027334	-0.0231018	-0.0260435
18	-0.0280866	-0.0232611	-0.0262853
19	-0.0242879	-0.0240434	-0.023774
20	0.171653	0.0266601	-0.0231718
21	1.53609	0.220369	-0.0173905
22	1.20446	0.197883	-0.0178006
23	1.75897	0.263663	-0.0174802
24	0.114314	-0.0112667	-0.027893
25	-0.0289326	-0.0256221	-0.0256118
26	-0.0224223	-0.0182355	-0.0209159
27	-0.024998	-0.0241564	-0.0199182
28	-0.0196533	-0.0236336	-0.0250773
29	1.52913	0.215922	-0.0150714
30	2.12918	0.364256	-0.0147015
31	1.41921	0.22682	-0.0143411
32	1.78594	0.238888	-0.010529
33	1.74249	0.26269	-0.0146778
34	-0.0220218	-0.0250161	-0.0289671
35	-0.0241054	-0.0214951	-0.0233011
36	-0.0218711	-0.0226043	-0.0231281
37	-0.0106642	-0.0231014	-0.028626
38	0.71329	0.104207	-0.0258509
39	1.2541	0.22119	-0.0116369
40	22.4687	2.04118	0.0483918
41	1.25762	0.218271	-0.0106501
42	0.717506	0.101783	-0.0197976
43	-0.00807378	-0.0230979	-0.0262398
44	-0.0250581	-0.0195239	-0.019446
45	-0.0269299	-0.0225841	-0.022548
46	-0.0215454	-0.0245231	-0.02342
47	1.72974	0.262096	-0.0147894
48	1.80556	0.26053	-0.013814
49	1.39339	0.218679	-0.0106713
50	2.12875	0.377571	-0.00831066
51	1.50291	0.214428	-0.0108642
52	-0.0147958	-0.0211914	-0.0255899
53	-0.0281884	-0.0267268	-0.0266481
54	-0.0235911	-0.0204683	-0.0227546
55	-0.0224434	-0.0230216	-0.0244619
56	0.110627	-0.0115787	-0.0273511
57	1.73229	0.264737	-0.0161742
58	1.19953	0.184163	-0.019505
59	1.51678	0.213703	-0.0128755
60	0.161848	0.0178812	-0.0221104
61	-0.0236778	-0.0289074	-0.0231817
62	-0.0234732	-0.0191193	-0.0210339
63	-0.0251389	-0.0208723	-0.023196
64	-0.0267989	-0.0257725	-0.0233741
65	-0.024169	-0.0215363	-0.0229122
66	-0.0228608	-0.023355	-0.0242075
67	-0.000295063	-0.0236158	-0.0261536
68	-0.0240283	-0.0256318	-0.0254617
69	-0.0310095	-0.0266139	-0.0263863
70	-0.0264081	-0.0307436	-0.0270259
71	-0.0226682	-0.0242643	-0.0253874
72	-0.0203087	-0.019109	-0.0194226
73	-0.024556	-0.0227471	-0.0219315
74	-0.0268332	-0.0202217	-0.0192421
75	-0.0287328	-0.0273588	-0.0235882
76	-0.0236424	-0.0215515	-0.0209911
77	-0.0261619	-0.0231128	-0.0234149
78	-0.0217775	-0.0223783	-0.0217133
79	-0.0238311	-0.0235915	-0.02418
80	-0.0231754	-0.0218564	-0.0243627

## Sheet: Figure 3A-D
	Fig 3A				Fig 3B				Fig 3C				Fig 3D
	gc1_small_shared	gc2_small_shared	gc1_large_shared	gc2_large_shared	n1_spike_small_shared	n2_spike_small_shared	n1_spike_large_shared	n2_spike_large_shared	gc1_small_ind	gc2_small_ind	gc1_large_ind	gc2_large_ind	n1_spike_small_ind	n2_spike_small_ind	n1_spike_large_ind	n2_spike_large_ind
0	0.326339	0.313454	0.0892364	0.0570228	3.26339	3.13454	0.892364	0.570228	0.150159	-0.0398766	0.118255	0.0405199	1.50159	0.669786	1.18255	1.09354
1	0.187353	0.162947	0.0909117	0.0341891	1.87353	1.62947	0.909117	0.341891	0.269362	0.0829389	0.0645759	0.0458611	2.69362	1.25329	0.645759	1.17019
2	0.161122	0.133924	0.113529	0.0723883	1.61122	1.33924	1.13529	0.723883	0.215247	-0.0936429	0.094143	0.0586745	2.15247	0	0.94143	0.688397
3	0.253481	0.216573	0.103489	0.0465641	2.53481	2.16573	1.03489	0.465641	0.190466	0.00274856	0.108865	0.013899	1.90466	2.0617	1.08865	0.661573
4	0.159536	0.130325	0.063263	0.0687172	1.59536	1.30325	0.63263	0.687172	0.282451	-0.037664	0.116692	0.0215064	2.82451	0	1.16692	0.681858
5	0.0761034	0.100574	0.0396419	0.0282815	0.761034	1.00574	0.396419	0.282815	0.164633	0.029835	0.0113107	0.0310135	1.64633	2.01893	0.113107	0.931216
6	0.138046	0.146978	0.0873501	0.0556469	1.38046	1.46978	0.873501	0.556469	0.270273	-0.0373838	0.0673503	0.0247031	2.70273	0	0.673503	0.716445
7	0.0422949	0.048996	0.0785489	0.0810525	0.422949	0.48996	0.785489	0.810525	0.280893	-0.155574	0.13349	0.00102366	2.80893	0	1.3349	0.525973
8	0.226031	0.230784	0.0588878	0.0622308	2.26031	2.30784	0.588878	0.622308	0.211449	0.211303	0.143345	-0.0070398	2.11449	2.30682	1.43345	0.64139
9	0.142543	0.140264	0.056171	0.00969076	1.42543	1.40264	0.56171	0.0969076	0.226424	-0.26133	0.0512116	0.0429357	2.26424	0	0.512116	0.429357
10	0.144093	0.125432	0.122553	0.106895	1.44093	1.25432	1.22553	1.06895	0.313651	-0.0632685	0.135445	0.0767953	3.13651	0	1.35445	1.03038
11	0.153483	0.126351	0.0550391	0.00136238	1.53483	1.26351	0.550391	0.0136238	0.0733691	-0.0581218	0.121571	0.0206488	0.733691	2.60507	1.21571	1.16314
12	0.153707	0.0996838	0.156043	0.0876045	1.53707	0.996838	1.56043	0.876045	0.259225	-0.112773	0.0762	0.0508698	2.59225	1.22756	0.762	0.721829
13	0.328335	0.295575	0.125493	0.153681	3.28335	2.95575	1.25493	1.53681	0.274738	-0.0876726	0.100088	-0.00442344	2.74738	0.794722	1.00088	0.877186
14	0.0347079	0.00889086	0.176948	0.106462	0.347079	0.0889086	1.76948	1.06462	0.179483	0.0186047	0.0549947	0.0315901	1.79483	0.186047	0.549947	0.525527
15	0.148555	0.153642	0.13422	0.096713	1.48555	1.53642	1.3422	0.96713	0.148793	0.120043	0.111033	0.0226443	1.48793	1.20043	1.11033	1.44429
16	0.103345	0.140606	0.0795576	0.0714532	1.03345	1.40606	0.795576	0.714532	0.272589	-0.228893	0.0576979	0.0378966	2.72589	0.620569	0.576979	0.647922
17	0.203667	0.236104	0.0624905	0.0251217	2.03667	2.36104	0.624905	0.251217	0.38184	-0.136858	0.09268	0.0218083	3.8184	0.0865747	0.9268	1.40098
18	0.154491	0.162617	0.0772804	0.0662042	1.54491	1.62617	0.772804	0.662042	0.188945	0.168468	0.118203	0.051236	1.88945	1.68468	1.18203	1.09386
19	0.165984	0.145709	0.0937251	0.0626209	1.65984	1.45709	0.937251	0.626209	0.190275	0.215134	0.085365	0.066124	1.90275	2.15134	0.85365	1.57598
20	0.0788889	0.118587	0.054399	0.0442931	0.788889	1.18587	0.54399	0.442931	0.212168	-0.163467	0.15053	0.0350389	2.12168	1.74539	1.5053	0.44098
21	0.290886	0.214523	0.0326825	0.00572597	2.90886	2.14523	0.326825	0.0572597	0.208035	0.0754662	0.0817589	0.0763852	2.08035	0.974878	0.817589	1.33835
22	0.0430075	0.0812644	0.128608	0.113333	0.430075	0.812644	1.28608	1.13333	0.103778	-0.0815151	0.11363	0.0304217	1.03778	0.932637	1.1363	1.50766
23	0.299803	0.259798	0.0441604	-0.00900416	2.99803	2.59798	0.441604	0	0.24575	-0.0576982	0.0736747	0.0517965	2.4575	0	0.736747	0.687038
24	0.0566032	0.0589273	0.0608502	0.0411558	0.566032	0.589273	0.608502	0.411558	0.239871	0.0535274	0.0999201	0.0440738	2.39871	2.2241	0.999201	1.87704
25	0.282257	0.220737	0.0433076	0.0396495	2.82257	2.20737	0.433076	0.396495	0.204675	0.0651253	0.090593	0.0465145	2.04675	0.651253	0.90593	0.474431
26	0.225886	0.213572	0.107238	0.0827452	2.25886	2.13572	1.07238	0.827452	0.177963	-0.0908006	0.145591	0.0483273	1.77963	1.05738	1.45591	1.71581
27	0.276218	0.228836	0.0549885	0.0413439	2.76218	2.28836	0.549885	0.413439	0.260695	-0.0751745	0.0861994	0.0600473	2.60695	1.65579	0.861994	0.869006
28	0.204181	0.228856	0.133541	0.1143	2.04181	2.28856	1.33541	1.143	0.168826	0.026719	0.156494	0.0229951	1.68826	0.26719	1.56494	1.12042
29	0.231361	0.196441	0.042567	0.0697829	2.31361	1.96441	0.42567	0.697829	0.307264	-0.0941755	0.101384	0.0633426	3.07264	1.9545	1.01384	0.919273
30	0.263573	0.190631	0.0827935	0.0864729	2.63573	1.90631	0.827935	0.864729	0.184237	0.0631899	0.139549	0.00530899	1.84237	0.631899	1.39549	0.953088
31	0.13198	0.0836884	0.065785	0.064091	1.3198	0.836884	0.65785	0.64091	0.322164	0.0251879	0.0638289	0.041964	3.22164	1.3918	0.638289	0.94372
32	0.215801	0.214954	0.0511553	0.0527778	2.15801	2.14954	0.511553	0.527778	0.0900873	-0.209963	0.127174	0.0248282	0.900873	1.55296	1.27174	0.52949
33	0.391981	0.376291	0.114774	0.0811315	3.91981	3.76291	1.14774	0.811315	0.144669	0.0491763	0.087797	0.0561318	1.44669	0.491763	0.87797	1.32333
34	0.211871	0.18868	0.0597033	0.0297129	2.11871	1.8868	0.597033	0.297129	0.169713	-0.116454	0.113601	0.0218177	1.69713	0	1.13601	1.15417
35	0.23532	0.178059	0.122931	0.12557	2.3532	1.78059	1.22931	1.2557	0.278082	0.092808	0.0836103	0.0116794	2.78082	2.86	0.836103	0.431944
36	0.202063	0.168626	0.104481	0.0534871	2.02063	1.68626	1.04481	0.534871	0.140682	-0.0453072	0.112137	0.0843513	1.40682	0	1.12137	1.82788
37	0.207911	0.212901	0.116818	0.115943	2.07911	2.12901	1.16818	1.15943	0.224613	0.0556903	0.0910696	0.0987427	2.24613	0.556903	0.910696	1.96437
38	0.0798607	0.0463444	0.0967136	0.0614275	0.798607	0.463444	0.967136	0.614275	0.174824	-0.0253937	0.134974	0.0077893	1.74824	0	1.34974	0.622996
39	0.12453	0.118396	0.0737046	0.0712558	1.2453	1.18396	0.737046	0.712558	0.279766	0.00958697	0.0379144	0.0360972	2.79766	2.74119	0.379144	0.930847
40	0.151675	0.129261	0.116732	0.0834935	1.51675	1.29261	1.16732	0.834935	0.0557239	-0.0799083	0.130811	0.0368739	0.557239	0	1.30811	0.586738
41	0.202791	0.19051	0.0621049	0.0748977	2.02791	1.9051	0.621049	0.748977	0.144582	-0.13611	0.0722861	0.0251372	1.44582	0	0.722861	0.824714
42	0.17735	0.184092	0.0457224	0.0456436	1.7735	1.84092	0.457224	0.456436	0.173302	0.117841	0.131502	0.0214471	1.73302	1.55521	1.31502	0.595104
43	0.195884	0.182699	0.0587964	0.0119756	1.95884	1.82699	0.587964	0.119756	0.297105	0.00878702	0.075501	0.021645	2.97105	0.0878702	0.75501	0.310426
44	0.202633	0.182052	0.186146	0.140068	2.02633	1.82052	1.86146	1.40068	0.38798	-0.112146	0.0840457	0.0943689	3.8798	1.62605	0.840457	1.64738
45	0.218539	0.216117	0.0252483	0.0203758	2.18539	2.16117	0.252483	0.203758	0.128866	0.0568232	0.0735154	0.00342721	1.28866	0.568232	0.735154	0.392803
46	0.135849	0.0992549	0.168849	0.166288	1.35849	0.992549	1.68849	1.66288	0.190709	0.196923	0.0773267	0.034595	1.90709	1.96923	0.773267	1.40391
47	0.235096	0.253222	0.108877	0.0954202	2.35096	2.53222	1.08877	0.954202	0.236698	-0.313967	0.139168	0.0566709	2.36698	2.63197	1.39168	1.11106
48	0.101796	0.114988	0.0755785	0.0681536	1.01796	1.14988	0.755785	0.681536	0.186199	0.0467696	0.0723245	0.0161312	1.86199	0.467696	0.723245	1.513
49	-0.0530806	-0.0737853	0.0463916	0.0454373	0	0	0.463916	0.454373	0.236326	0.130907	0.0982449	0.0129801	2.36326	3.40372	0.982449	0.76387
50	0.376949	0.376213	0.12591	0.103076	3.76949	3.76213	1.2591	1.03076	0.207386	-0.167695	0.16643	0.120341	2.07386	0	1.6643	2.25074
51	0.021655	0.0347156	0.0449959	0.0275376	0.21655	0.347156	0.449959	0.275376	0.253971	0.0932472	0.157734	0.0748485	2.53971	2.18804	1.57734	1.47922
52	0.11058	0.113074	0.0932637	0.128204	1.1058	1.13074	0.932637	1.28204	0.0744042	-0.282465	0.141277	0.0273785	0.744042	0.485655	1.41277	0.59317
53	0.181552	0.197505	0.056457	0.0141093	1.87918	1.97505	0.56457	0.141093	0.343557	-0.0147598	0.091305	0.0589801	3.43557	0	0.91305	1.30154
54	0.236235	0.222175	0.167462	0.131174	2.36235	2.22175	1.67462	1.31174	0.135246	0.104944	0.114731	0.0587755	1.35246	1.82071	1.14731	1.22977
55	0.265442	0.260866	0.157676	0.145355	2.65442	2.60866	1.57676	1.45355	0.324671	-0.121646	0.116103	0.0335545	3.24671	0	1.16103	1.42092
56	0.210311	0.216587	0.0429485	0.0257516	2.10311	2.16587	0.429485	0.257516	0.126907	0.186506	0.114083	0.0206014	1.26907	2.7726	1.14083	0.206014
57	0.163433	0.119071	0.115067	0.0952429	1.63433	1.19071	1.15067	0.952429	0.250003	-0.307414	0.0423263	0.0410811	2.50003	0	0.423263	1.34355
58	0.123653	0.138532	0.119365	0.105223	1.23653	1.38532	1.19365	1.05223	0.255664	0.0205228	0.0904494	0.0412028	2.55664	0.904095	0.904494	0.412028
59	0.232534	0.242449	0.0989685	0.0685699	2.32534	2.42449	0.989685	0.685699	0.184148	-0.130441	0.069104	0.00519628	1.84148	0	0.69104	0.665538
60	0.133854	0.139669	0.0825429	0.0551702	1.33854	1.39669	0.825429	0.551702	0.25762	-0.0150821	0.0811935	0.0586574	2.5762	0.62165	0.811935	0.994342
61	0.0948179	0.105994	0.0673691	0.0694161	0.948179	1.05994	0.673691	0.694161	0.115266	-0.134121	0.0819369	0.0337637	1.15266	1.4811	0.819369	0.8602
62	0.272698	0.240631	0.118851	0.0792181	2.72698	2.40631	1.18851	0.792181	0.115312	-0.127387	0.0670666	0.0493579	1.15312	0.967257	0.670666	0.847424
63	0.141664	0.109404	0.069856	0.0384394	1.41664	1.09404	0.69856	0.384394	0.234466	0.136164	0.0905697	0.0403292	2.34466	1.36164	0.905697	0.664882
64	0.220376	0.23988	0.0605625	0.0544997	2.20376	2.3988	0.605625	0.544997	0.0846512	-0.0678193	0.10143	0.0456295	0.846512	0.716175	1.0143	0.674805
65	0.170656	0.136161	0.0965029	0.0470374	1.70656	1.36161	0.965029	0.470374	0.345383	0.0269334	0.107319	0.0301067	3.45383	0.269334	1.07319	1.32582
66	0.154553	0.117035	0.0323662	0.0528492	1.54553	1.17035	0.323662	0.528492	0.309715	-0.0686616	0.0826887	0.0736448	3.09715	0.98934	0.826887	1.90606
67	-0.0182647	-0.0137224	0.0994118	0.120334	0	0	0.994118	1.20334	0.329428	-0.129203	0.146203	0.0107125	3.29428	1.37025	1.46203	0.426811
68	0.0123662	0.014436	0.0708127	0.00512606	0.123662	0.14436	0.708127	0.0512606	0.0315677	0.0722838	0.141605	0.0165996	0.315677	0.722838	1.41605	1.13523
69	0.0772954	0.0623583	0.0991148	0.0491212	0.772954	0.623583	0.991148	0.491212	0.16099	0.107411	0.106732	0.0318337	1.6099	1.31977	1.06732	0.775275
70	0.0501693	0.0402502	0.0689228	0.0925864	0.501693	0.402502	0.689228	0.925864	0.159257	-0.0482794	0.133543	0.0214141	1.59257	0.610765	1.33543	0.81315
71	0.0383526	0.0255521	0.0854337	0.0861566	0.383526	0.255521	0.854337	0.861566	0.320353	-0.011858	0.0744684	0.0267946	3.20353	0.192496	0.744684	0.755785
72	0.275155	0.304696	0.120553	0.0789167	2.75155	3.04696	1.20553	0.789167	0.0828471	-0.043517	0.0635143	0.0234354	0.828471	0.28421	0.635143	0.877585
73	0.170758	0.1535	0.0714132	0.0411966	1.70758	1.535	0.714132	0.411966	0.0846252	0.13202	0.101418	0.0486301	0.846252	1.3997	1.01418	1.01126
74	0.228277	0.202095	0.0760266	0.0647426	2.28277	2.02095	0.760266	0.647426	0.246974	0.034429	0.0915994	0.0361227	2.46974	2.32149	0.915994	1.04792
75	0.301561	0.281063	0.0845721	0.0879995	3.01561	2.81063	0.845721	0.879995	0.208348	0.145178	0.0317084	0.0224152	2.08348	2.85106	0.317084	0.657048
76	0.205252	0.22867	0.133795	0.0714493	2.05252	2.2867	1.33795	0.714493	0.253011	-0.15946	0.129918	0.0134689	2.53011	0	1.29918	1.07593
77	0.124002	0.146291	0.0651405	0.0134475	1.24002	1.46291	0.651405	0.134475	0.173665	-0.00987351	0.103537	0.0211945	1.73665	2.15982	1.03537	0.906902
78	0.170145	0.148848	0.110085	0.0920813	1.70145	1.48848	1.10085	0.920813	0.290771	0.00438659	0.0772208	0.00133754	2.90771	0.0438659	0.772208	0.843725
79	0.207114	0.180225	0.0479071	0.0389838	2.07114	1.80225	0.479071	0.389838	0.0776431	-0.116373	0.170764	0.0761405	0.776431	2.61388	1.70764	1.25293
80	0.170267	0.164707	0.107357	0.114726	1.70267	1.64707	1.07357	1.14726	0.228129	-0.0375072	0.18985	0.11619	2.28129	2.18494	1.8985	2.16521
81	0.171385	0.153693	0.0968034	0.128308	1.71385	1.53693	0.968034	1.28308	0.228604	0.0019368	0.12607	0.025962	2.28604	1.69006	1.2607	0.939821
82	0.250008	0.235905	0.0511375	0.0716	2.50008	2.35905	0.511375	0.716	0.18299	0.159688	0.143317	0.0264286	1.8299	2.14596	1.43317	1.01527
83	0.122293	0.168556	0.0804776	0.0643782	1.22293	1.68556	0.804776	0.643782	0.185855	-0.167807	0.117879	0.0767213	1.85855	0	1.17879	1.4337
84	0.203331	0.160771	0.0996356	0.059357	2.03331	1.60771	0.996356	0.59357	0.313417	0.109591	0.0704298	-0.00682191	3.13417	1.80201	0.704298	0.418744
85	0.217344	0.220397	0.0583419	0.0302258	2.17344	2.20397	0.583419	0.302258	0.12178	-0.0696525	0.0673013	0.0204505	1.2178	1.09396	0.673013	0.767885
86	0.219582	0.195217	0.110668	0.069142	2.19582	1.95217	1.10668	0.69142	0.253442	0.124895	0.106377	0.0290842	2.53442	1.24895	1.06377	0.880226
87	0.173474	0.145039	0.0808484	0.0519491	1.73474	1.45039	0.808484	0.519491	0.188828	-0.144958	0.0709666	0.0220534	1.88828	0.989644	0.709666	0.732633
88	0.0941957	0.0964062	0.105247	0.0656771	0.941957	0.964062	1.05247	0.656771	0.164784	0.0535436	0.09014	0.00911437	1.64784	0.535436	0.9014	0.288715
89	0.153233	0.139854	0.0716965	0.0693068	1.53233	1.39854	0.716965	0.693068	0.331318	-0.187065	0.145043	0.0512308	3.31318	0.156749	1.45043	1.19027
90	0.150882	0.133522	0.0753247	0.0510916	1.50882	1.33522	0.753247	0.510916	0.386136	-0.102862	0.120457	0.0554005	3.86136	1.62287	1.20457	1.3462
91	0.117603	0.108025	0.108716	0.0870335	1.17603	1.08025	1.08716	0.870335	0.352223	-0.117715	0.0775847	0.0224637	3.52223	1.29939	0.775847	0.590743
92	0.256613	0.218438	0.0827273	0.0730373	2.56613	2.18438	0.827273	0.730373	0.171196	-0.000779014	0.16415	0.0450124	1.71196	0	1.6415	1.00515
93	0.124222	0.134728	0.0401493	0.0291981	1.24222	1.34728	0.401493	0.291981	0.309865	-0.0370709	0.0594017	0.021937	3.09865	1.09998	0.594017	0.708888
94	0.202898	0.220885	0.0355438	0.053194	2.02898	2.20885	0.355438	0.53194	0.209006	0.03657	0.100698	0.0275919	2.09006	0.457672	1.00698	0.820561
95	0.0921588	0.0873614	0.155769	0.130379	0.921588	0.873614	1.55769	1.30379	0.261805	-0.0885059	0.0519138	0.00384685	2.61805	0.948698	0.519138	0.656555
96	0.157748	0.198505	0.127348	0.118144	1.57748	1.98505	1.27348	1.18144	0.202608	-0.00452036	0.142699	0.0695544	2.02608	0	1.42699	1.27998
97	0.064426	0.0965548	0.143181	0.123738	0.64426	0.965548	1.43181	1.23738	0.102746	-0.0221169	0.123916	0.0992124	1.02746	0	1.23916	1.93529
98	0.152716	0.0981973	0.0403845	0.0177107	1.52716	0.981973	0.403845	0.177107	0.348244	0.0586685	0.0615022	-0.00450076	3.48244	1.54521	0.615022	0.21727
99	0.115321	0.0717812	0.109057	0.125297	1.15321	0.717812	1.09057	1.25297	0.129893	-0.0974868	0.0556398	-0.00217773	1.29893	0	0.556398	0.167208
100	0.298938	0.278105	0.0578123	0.0248253	2.98938	2.78105	0.578123	0.248253	0.3006	0.0894104	0.104371	0.0482805	3.006	0.894104	1.04371	0.833492
101	0.128158	0.113416	0.0295484	0.0262282	1.28158	1.13416	0.295484	0.262282	0.10715	-0.0268467	0.161125	0.0439192	1.0715	2.04003	1.61125	0.439192
102	0.0424691	0.0177171	0.130355	0.151147	0.424691	0.177171	1.30355	1.51147	0.119276	-0.0493377	0.0654473	0.00969845	1.19276	2.82015	0.654473	0.978535
103	0.0322178	0.00955553	0.11492	0.0686793	0.322178	0.0955553	1.1492	0.686793	0.288397	-0.000275628	0.179333	0.0597825	2.88397	0	1.79333	0.753203
104	0.109249	0.114109	0.0748166	0.0692409	1.09249	1.14109	0.748166	0.692409	0.11574	-0.00790176	0.252663	0.0100708	1.1574	0.858857	2.52663	0.399922
105	0.272322	0.233738	0.0871912	0.0491332	2.72322	2.33738	0.871912	0.491332	0.23834	0.0778239	0.0963398	0.0660388	2.3834	1.22113	0.963398	1.44189
106	0.165265	0.144609	0.0812623	0.0814781	1.65265	1.44609	0.812623	0.814781	0.18704	-0.160778	0.103669	0.0354502	1.8704	0	1.03669	0.567886
107	0.274116	0.250815	0.0849392	0.0697549	2.74116	2.50815	0.849392	0.697549	0.167765	-0.205563	0.145334	0.0507463	1.67765	0	1.45334	1.23966
108	0.138189	0.0987902	0.0987135	0.0770043	1.38189	0.987902	0.987135	0.770043	0.207716	0.174381	0.0729304	0.0459395	2.07716	2.37287	0.729304	0.954106
109	0.175104	0.155461	0.0729708	0.0553087	1.75104	1.55461	0.729708	0.553087	0.224501	0.0137995	0.11522	0.0332585	2.24501	0.137995	1.1522	1.31841
110	0.204034	0.187764	0.0612017	0.0469331	2.04034	1.87764	0.612017	0.469331	0.279927	0.01511	0.0502867	0.0301739	2.79927	0.87644	0.502867	0.828236
111	0.15379	0.138776	0.178212	0.159388	1.5379	1.38776	1.78212	1.59388	0.173566	-0.0954413	0.105014	0.0553921	1.73566	0	1.05014	1.62352
112	0.300342	0.317817	0.0690804	0.0372818	3.00342	3.17817	0.690804	0.372818	0.238538	0.0258138	0.150542	0.0785243	2.38538	1.32355	1.50542	1.16179
113	0.173642	0.125036	0.145963	0.153256	1.73642	1.25036	1.45963	1.53256	0.17923	-0.015073	0.154443	0.0886588	1.7923	0	1.54443	1.25757
114	0.0737887	0.0826135	0.0432242	0.0102768	0.737887	0.826135	0.432242	0.102768	0.268927	-0.0655326	0.0131174	-0.0307476	2.68927	0.670251	0.131174	0.461463
115	0.119898	0.163143	0.127875	0.105258	1.19898	1.63143	1.27875	1.05258	0.167313	-0.0682122	0.119595	0.117053	1.67313	0	1.19595	2.01278
116	0.179987	0.12845	0.0425552	0.026384	1.79987	1.2845	0.425552	0.26384	0.171647	-0.133662	0.0885031	0.092397	1.71647	1.85627	0.885031	1.27303
117	0.0932934	0.0472438	0.0608081	0.0278668	0.932934	0.472438	0.608081	0.278668	0.231947	-0.0201582	0.121096	0.00856952	2.31947	0	1.21096	0.567322
118	0.0850612	0.125872	0.0881876	0.0520997	0.850612	1.25872	0.881876	0.520997	0.345147	-0.0420967	0.104957	0.0294801	3.45147	0.844102	1.04957	0.493546
119	0.186021	0.155631	0.108477	0.0638087	1.86021	1.55631	1.08477	0.638087	0.229326	0.00265397	0.0819348	0.00122668	2.29326	0.749105	0.819348	0.373462
120	0.137981	0.119028	0.10215	0.0875928	1.37981	1.19028	1.0215	0.875928	0.141629	0.00634574	0.121033	0.0373519	1.41629	0.0634574	1.21033	0.666314
121	0.132493	0.123922	0.0910245	0.0635998	1.32493	1.23922	0.910245	0.635998	0.264985	0.118861	0.0829008	0.0204356	2.64985	1.8892	0.829008	0.78306
122	0.159339	0.16775	0.0788038	0.0342514	1.59339	1.6775	0.788038	0.342514	0.253834	-0.2164	0.139901	0.0314317	2.53834	1.81388	1.39901	0.562954
123	0.29845	0.261745	0.11468	0.093585	2.9845	2.61745	1.1468	0.93585	0.162995	0.147563	0.0666494	0.01589	1.62995	1.47563	0.666494	0.800024
124	0.175328	0.12415	0.110066	0.0964331	1.75328	1.2415	1.10066	0.964331	0.250312	-0.0493636	0.100613	0.0257934	2.50312	2.91888	1.00613	0.618857
125	0.173734	0.128537	0.145771	0.146203	1.73734	1.28537	1.45771	1.46203	0.178564	0.0413513	0.129367	0.0239408	1.78564	0.413513	1.29367	0.854934
126	0.209786	0.238133	0.0660311	0.0743818	2.09786	2.38133	0.660311	0.743818	0.154938	-0.0548095	0.0578972	0.0671697	1.54938	1.94406	0.578972	1.08893
127	0.150421	0.0969358	0.127319	0.100992	1.50421	0.969358	1.27319	1.00992	0.149074	-0.0583003	0.105194	0.0264844	1.49074	2.06753	1.05194	0.567744
128	0.104913	0.127007	0.069238	0.0723577	1.04913	1.27007	0.69238	0.723577	0.241632	-0.0400922	0.125976	0.037756	2.41632	0	1.25976	0.709064
129	0.117432	0.0995282	0.0606265	0.0303449	1.17432	0.995282	0.606265	0.303449	0.171069	-0.0364625	0.145903	0.0546951	1.71069	1.5264	1.45903	0.964097
130	0.264744	0.212071	0.0840331	0.0517824	2.64744	2.12071	0.840331	0.517824	0.102807	0.100917	0.0668266	0.0209874	1.02807	1.00917	0.668266	0.819025
131	0.291326	0.249176	0.125621	0.108513	2.91326	2.49176	1.25621	1.08513	0.393086	-0.199303	0.161744	0.048867	3.93086	1.07021	1.61744	0.86496
132	0.285702	0.27177	0.167548	0.177586	2.85702	2.7177	1.67548	1.77586	0.253584	0.127959	0.0348058	0.00370304	2.53584	3.78268	0.348058	0.553696
133	0.028602	0.0287027	0.113311	0.0745176	0.28602	0.287027	1.13311	0.745176	0.16657	-0.00561508	0.0586115	0.0106874	1.6657	1.0117	0.586115	0.595053
134	0.122479	0.127382	0.0652471	0.075437	1.22479	1.34149	0.652471	0.75437	0.263938	-0.0425693	0.134382	0.0259274	2.63938	0.215214	1.34382	0.815072
135	0.0156893	0.0184351	0.0515771	0.0398826	0.848732	0.797694	0.515771	0.398826	0.183307	-0.0226272	0.0473321	0.0267171	1.83307	0.342621	0.473321	1.11121
136	0.299968	0.293513	0.0204067	-0.00126571	2.99968	2.93513	0.204067	0	0.106743	0.0587083	0.104128	0.0271686	1.06743	0.64248	1.04128	0.80489
137	0.0426756	0.0206013	0.152985	0.131645	0.426756	0.206013	1.52985	1.31645	0.128548	0.0837049	0.0555412	0.021749	1.28548	0.837049	0.555412	0.895702
138	0.0911778	0.0519951	0.113991	0.0946294	0.911778	0.519951	1.13991	0.946294	0.272909	-0.050861	0.175855	0.0341327	2.72909	1.72569	1.75855	0.937508
139	0.253894	0.23073	0.0884121	0.0589208	2.53894	2.3073	0.884121	0.589208	0.101878	-0.126932	0.084881	0.0387951	1.01878	0	0.84881	1.03939
140	0.192926	0.161537	0.0920656	0.059399	1.92926	1.61537	0.920656	0.59399	0.221675	-0.0627829	0.0973554	0.0276457	2.21675	0.362528	0.973554	0.518494
141	-0.0173603	-0.00892185	0.0780262	0.0644248	0	0	0.780262	0.644248	0.239478	-0.0367613	0.079294	0.0277726	2.39478	0.182248	0.79294	0.498867
142	0.0445033	0.0281293	0.0544595	0.053665	0.445033	0.281293	0.544595	0.53665	0.365292	0.172311	0.0834443	0.0624459	3.65292	1.99807	0.834443	1.28422
143	0.259401	0.246811	0.165946	0.0988862	2.59401	2.46811	1.65946	0.988862	0.0631861	-0.248759	0.108715	-0.00175965	0.631861	0	1.08715	0.327639
144	0.266703	0.253126	0.0820899	0.113091	2.66703	2.53126	0.820899	1.13091	0.382495	0.0516569	0.116436	0.0235932	3.82495	3.10061	1.16436	0.945155
145	0.172886	0.153388	0.0937573	0.00773195	1.72886	1.53388	0.937573	0.0773195	0.089502	-0.281577	0.0487701	0.097152	0.89502	0	0.487701	2.03629
146	0.179976	0.206556	0.09025	0.0570955	1.79976	2.06556	0.9025	0.570955	-0.00657025	-0.150627	0.0124984	-0.00240029	0	0	0.124984	0.0730474
147	0.197564	0.175399	0.0900807	0.0799176	1.97564	1.75399	0.900807	0.799176	0.131065	-0.167077	0.104084	0.0601377	1.31065	0.172199	1.04084	0.836895
148	0.263179	0.219607	0.130326	0.07986	2.63179	2.19607	1.30326	0.7986	0.128643	-0.173459	0.0665643	0.0718037	1.28643	0.32881	0.665643	0.97988
149	0.132024	0.136248	0.114503	0.0687135	1.32024	1.36248	1.14503	0.687135	0.201538	-0.0337754	0.0456179	0.0225389	2.01538	0.188372	0.456179	1.13326
150	0.0881162	0.0842374	0.117293	0.0763317	0.881162	0.842374	1.17293	0.763317	0.224577	0.00529212	0.0952549	0.030597	2.24577	1.29364	0.952549	1.2717
151	0.207429	0.173804	0.0610205	0.053244	2.07429	1.73804	0.610205	0.53244	0.247983	-0.111932	0.0668853	0.0270924	2.47983	0.71613	0.668853	0.6408
152	0.0901629	0.0243636	0.0804111	0.0831799	0.901629	0.243636	0.804111	0.831799	0.167609	-0.188655	0.0597859	0.035476	1.67609	0.406365	0.597859	0.807393
153	0.296374	0.340829	0.0801894	0.0824269	2.96374	3.40829	0.801894	0.824269	0.160069	-0.228422	0.0889481	0.0229331	1.60069	0.166217	0.889481	0.718382
154	0.289501	0.309866	0.0801569	0.0410956	2.89501	3.09866	0.801569	0.410956	0.261947	0.19428	0.0868982	0.0115789	2.61947	2.07393	0.868982	0.67845
155	0.152236	0.168012	0.0460534	0.0483581	1.52236	1.68012	0.460534	0.483581	0.108114	-0.226707	0.0236572	0.0252384	1.08114	0.458546	0.236572	0.53396
156	0.266899	0.271495	0.135372	0.0897403	3.36127	4.00442	1.35372	0.897403	0.165572	-0.24944	0.161955	0.0716381	1.65572	0.246719	1.61955	1.55543
157	0.162822	0.167875	0.107296	0.0647	1.62822	1.67875	1.07296	0.647	0.272918	0.191431	0.151723	0.0749727	2.72918	1.91431	1.51723	1.35628
158	0.221249	0.2031	0.079018	0.0436635	2.21249	2.031	0.79018	0.436635	0.197845	-0.249044	0.191638	0.0671018	1.97845	0.214698	1.91638	1.67738
159	-0.00988657	-0.00578796	0.0620563	0.0292254	0	0	0.620563	0.292254	0.296468	0.182718	0.123426	0.0343366	2.96468	1.82718	1.23426	0.551856
160	0.343619	0.335049	0.0602902	0.0573189	3.43619	3.35049	0.602902	0.573189	0.298197	0.143288	0.109202	0.047861	2.98197	1.51434	1.09202	0.873224
161	0.198558	0.16664	0.0881267	0.0875819	1.98558	1.6664	0.881267	0.875819	0.155467	-0.188829	0.121328	-0.00870538	1.55467	0.611949	1.21328	0.591754
162	0.211947	0.19977	0.111227	0.0578477	2.11947	1.9977	1.11227	0.578477	0.289868	0.160338	0.115474	0.0532694	2.89868	3.14614	1.15474	0.840803
163	0.233785	0.20847	0.0823927	0.0894359	2.33785	2.0847	0.823927	0.894359	0.212405	-0.245387	0.144361	0.0334015	2.12405	0	1.44361	0.678012
164	0.205302	0.177629	0.0691535	0.0460146	2.05302	1.77629	0.691535	0.460146	0.252788	-0.00192289	0.15685	0.066394	2.52788	0	1.5685	1.13214
165	0.0973186	0.0799218	0.0940293	0.0716705	0.973186	0.799218	0.940293	0.716705	0.297684	-0.112931	0.202897	0.0580807	2.97684	1.94282	2.02897	1.21735
166	0.246262	0.239037	0.0622911	0.0436641	2.46262	2.39037	0.622911	0.436641	0.173333	0.162644	0.056032	0.00298728	1.73333	1.62644	0.56032	0.0790491
167	0.122192	0.118037	0.0505971	0.0159462	1.22192	1.18037	0.505971	0.159462	0.192688	-0.170834	0.0921545	0.0429169	1.92688	0.954693	0.921545	1.01903
168	0.0886838	0.0490531	0.102324	0.0720893	0.886838	0.490531	1.02324	0.720893	0.187822	-0.210647	0.0729647	0.0171686	1.87822	0.758664	0.729647	0.531497
169	0.0824028	0.0433604	0.0881496	0.0668928	0.824028	0.433604	0.881496	0.668928	0.328005	-0.0101077	0.0623191	0.0224842	3.28005	0	0.623191	0.708037
170	0.209754	0.225572	0.143809	0.0925931	2.09754	2.25572	1.43809	0.925931	0.134391	0.0163639	0.159346	0.113337	1.34391	1.96601	1.59346	1.66839
171	0.168291	0.130217	0.0822676	0.0460848	1.68291	1.30217	0.822676	0.460848	0.243656	-0.180281	0.0657401	-0.0187692	2.43656	0.0159589	0.657401	0.742381
172	0.269885	0.2171	0.102365	0.0619067	2.69885	2.171	1.02365	0.619067	0.239348	0.0585756	0.10433	0.0167019	2.39348	2.39723	1.0433	0.662619
173	0.136443	0.0646051	0.0769191	0.0244442	1.36443	0.646051	0.769191	0.244442	0.136298	-0.0537113	0.0850252	0.0220291	1.36298	0	0.850252	0.985709
174	0.0768253	0.121128	0.0478463	0.0568731	0.768253	1.21128	0.478463	0.568731	0.208899	-0.229768	0.0541266	0.0518926	2.08899	0	0.541266	1.00471
175	0.15199	0.0812012	0.132415	0.111116	1.5199	0.812012	1.32415	1.11116	0.394173	-0.050434	0.140269	0.0648359	3.94173	1.68283	1.40269	1.48605
176	0.105918	0.15175	0.0737152	0.0520542	1.05918	1.5175	0.737152	0.520542	0.0169826	-0.0697779	0.178586	0.0382527	0.169826	0.0431468	1.78586	0.92862
177	-0.0364239	0.0156803	0.0254095	0.0219806	0	0.156803	0.254095	0.219806	0.271246	-0.0976799	0.121642	0.0233041	2.71246	0.590912	1.21642	0.864802
178	0.28873	0.244172	0.148101	0.117005	2.8873	2.44172	1.48101	1.17005	0.048822	-0.0836596	0.0719459	0.0174535	0.48822	1.2861	0.719459	1.0958
179	0.12942	0.0918713	0.107072	0.0696292	1.2942	0.918713	1.07072	0.696292	0.274704	-0.0659247	0.0887793	0.00917462	2.74704	0	0.887793	0.510065
180	0.220634	0.21365	0.0984641	0.0694856	2.20634	2.1365	0.984641	0.694856	0.280448	-0.078327	0.117562	0.0512454	2.80448	0.375514	1.17562	0.837237
181	0.144339	0.120801	0.119632	0.0945146	1.44339	1.20801	1.19632	0.945146	0.165954	0.0745679	0.0516137	0.00646072	1.65954	1.90367	0.516137	0.659463
182	0.165283	0.189023	0.148675	0.138758	1.65283	1.89023	1.48675	1.38758	0.0494123	-0.112175	0.125763	0.0659603	0.494123	0.0147839	1.25763	0.923469
183	0.207914	0.188088	0.14258	0.110819	2.07914	1.88088	1.4258	1.10819	0.314422	-0.0369807	0.0769822	0.0648119	3.14422	1.82376	0.769822	1.37493
184	0.114178	0.116632	0.0692023	0.0285255	1.14178	1.16632	0.692023	0.285255	0.295154	-0.128265	0.0947461	0.0428255	2.95154	0	0.947461	1.43094
185	0.311132	0.300889	0.144805	0.103548	3.11132	3.00889	1.44805	1.03548	0.182866	0.0088142	0.12383	0.031813	1.82866	2.48028	1.2383	0.776112
186	0.262432	0.235807	0.050568	0.0208497	2.62432	2.35807	0.50568	0.208497	0.218228	-0.0692139	0.118262	0.025594	2.18228	0	1.18262	0.642388
187	0.0318552	0.0214905	0.134775	0.135408	0.318552	0.214905	1.34775	1.35408	0.203174	-0.121749	0.101533	0.0439957	2.03174	0	1.01533	1.04624
188	0.333756	0.356437	0.192609	0.160247	3.33756	3.56437	1.92609	1.60247	0.149064	-0.0767572	0.133525	0.0353348	1.49064	0	1.33525	1.07802
189	0.199698	0.215272	0.113299	0.101257	1.99698	2.15272	1.13299	1.01257	0.300129	0.0587172	0.0691983	0.0136832	3.00129	2.06294	0.691983	0.808212
190	0.182453	0.207572	0.107976	0.0968893	1.82453	2.07572	1.07976	0.968893	0.127971	-0.0988216	0.0749139	0.0608849	1.27971	0	0.749139	0.849016
191	0.204934	0.216029	0.122995	0.107817	2.04934	2.16029	1.22995	1.07817	0.185002	-0.106116	0.0734011	0.042885	1.85002	0	0.734011	1.78064
192	0.282658	0.28138	0.0474121	0.03394	2.82658	2.8138	0.474121	0.3394	0.201787	-0.0825341	0.118445	0.0487379	2.01787	0.0481197	1.18445	1.04988
193	0.0732201	0.0945675	0.122522	0.123459	0.732201	0.945675	1.22522	1.23459	0.209202	-0.0170328	0.0989934	0.0199948	2.09202	0.396522	0.989934	0.521357
194	0.253084	0.281328	0.120895	0.0721594	2.53084	2.81328	1.20895	0.721594	0.290478	-0.0337465	0.0925413	0.0139322	2.90478	0	0.925413	0.640692
195	0.111813	0.118978	0.071204	0.0508507	1.11813	1.18978	0.71204	0.508507	0.184835	-0.118323	0.0739307	0.0510674	1.84835	0.867889	0.739307	0.980769
196	0.253007	0.220202	0.120135	0.0762986	2.53007	2.20202	1.20135	0.762986	0.184597	-0.00366464	0.0887306	0.0252684	1.84597	1.01394	0.887306	0.69889
197	0.136664	0.125007	0.0528329	0.0542431	1.36664	1.25007	0.528329	0.542431	0.193276	-0.0957006	0.0688388	0.0145186	1.93276	0	0.688388	0.601534
198	0.218634	0.199264	0.179832	0.149715	2.18634	1.99264	1.79832	1.49715	0.204818	0.127106	0.0795171	0.0258596	2.04818	1.86003	0.795171	0.77045
199	0.158822	0.127493	0.180239	0.167762	1.58822	1.27493	1.80239	1.67762	0.228036	-0.147237	0.0992339	0.0357259	2.28036	0.205192	0.992339	0.911844
200	0.315049	0.367449	0.191713	0.193117	3.15049	3.67449	1.91713	1.93117	0.238927	0.0449586	0.134881	0.0280226	2.38927	1.28079	1.34881	1.00247
201	0.184758	0.209106	0.116176	0.0971812	1.84758	2.09106	1.16176	0.971812	0.181284	0.10229	0.0521025	0.0231572	1.81284	1.0229	0.521025	0.504678
202	0.166662	0.130998	0.10994	0.0840786	1.66662	1.30998	1.0994	0.840786	0.327085	0.0276889	0.114565	0.0208598	3.27085	1.2001	1.14565	0.535841
203	0.119957	0.104045	0.0252306	0.0167131	1.19957	1.04045	0.252306	0.167131	0.165056	-0.0584953	0.0750212	0.0100341	1.65056	0	0.750212	0.868071
204	0.136481	0.0806957	0.116051	0.100379	1.36481	0.806957	1.16051	1.00379	0.250929	-0.044634	0.101299	0.0294317	2.50929	1.17614	1.01299	0.559101
205	0.209308	0.229593	0.092043	0.0609586	2.09308	2.29593	0.92043	0.609586	0.172769	-0.0472901	0.113611	0.0282125	1.72769	0	1.13611	0.810877
206	0.169611	0.132717	0.0517325	0.0381542	1.69611	1.32717	0.517325	0.381542	0.219249	-0.0566532	0.0927767	0.0242246	2.19249	0	0.927767	0.668723
207	0.299019	0.274502	0.0542525	0.0246942	2.99019	2.74502	0.542525	0.246942	0.206065	0.0489325	0.12892	0.0328233	2.06065	0.489325	1.2892	0.895425
208	0.108311	0.0835652	0.091404	0.0536853	1.08311	0.835652	0.91404	0.536853	0.279658	-0.029475	0.0872701	0.0364484	2.79658	1.14208	0.872701	1.03107
209	0.273008	0.266485	0.147653	0.115653	2.73008	2.66485	1.47653	1.15653	0.172265	-0.10072	0.0564254	-0.0132863	1.72265	0.475619	0.564254	0.423408
210	0.209685	0.197844	0.108002	0.0994366	2.09685	1.97844	1.08002	0.994366	0.160289	0.101458	0.0826253	0.0597934	1.60289	2.40876	0.826253	1.14145
211	0.288537	0.268514	0.0376794	0.0712954	2.88537	2.68514	0.376794	0.712954	0.128065	-0.113996	0.0952681	0.0291467	1.28065	0.240448	0.952681	1.36071
212	0.204306	0.191063	0.114239	0.0573477	2.04306	1.91063	1.14239	0.573477	0.131522	-0.0937884	0.0875735	0.0268518	1.31522	1.27466	0.875735	0.894258
213	0.141218	0.145024	0.0477347	0.0741415	1.41218	1.45024	0.477347	0.741415	0.286607	0.0439647	0.0714995	0.0336747	2.86607	0.912658	0.714995	1.09092
214	0.128466	0.123743	0.0647847	0.0843177	1.28466	1.23743	0.647847	0.843177	0.18042	-0.128374	0.131211	0.0579954	1.8042	0	1.31211	0.974848
215	0.268654	0.229833	0.0489708	0.0648365	2.68654	2.29833	0.489708	0.648365	0.232663	0.0969157	0.116292	0.049825	2.32663	1.83467	1.16292	1.07786
216	0.163979	0.116743	0.0679763	0.0132172	1.63979	1.16743	0.679763	0.132172	0.217064	-0.133159	0.0247302	0.0107614	2.17064	0	0.247302	0.531599
217	0.158476	0.162641	0.136535	0.0840321	1.58476	1.62641	1.36535	0.840321	0.133479	-0.0699562	0.129168	0.0321178	1.33479	1.03822	1.29168	0.902658
218	0.234594	0.184942	0.0769995	0.0610276	2.34594	1.84942	0.769995	0.610276	0.221328	0.176702	0.0578849	0.0319016	2.21328	1.76702	0.578849	1.08951
219	0.216703	0.173057	0.109222	0.0878421	2.16703	1.73057	1.09222	0.878421	0.19618	-0.210124	0.179814	0.0447666	1.9618	1.99561	1.79814	1.1121
220	0.207526	0.183107	0.101953	0.0690078	2.07526	1.83107	1.01953	0.690078	0.140714	-0.0362294	0.0913208	0.0314014	1.40714	0	0.913208	1.13765
221	0.266745	0.273115	0.0663202	0.0174175	2.66745	2.73115	0.663202	0.174175	0.144274	-0.00774503	0.0460838	-0.00491261	1.44274	0	0.460838	0.137401
222	0.254198	0.254066	0.0999494	0.0786028	2.54198	2.54066	0.999494	0.786028	0.316965	-0.0332641	0.0787855	-0.0194627	3.16965	1.20324	0.787855	0.585124
223	0.0481979	0.0606931	0.0882043	0.0638124	0.481979	0.606931	0.882043	0.638124	0.159567	0.0886029	0.0642971	0.0464372	1.59567	0.886029	0.642971	0.524412
224	0.143853	0.114711	0.094904	0.11793	1.43853	1.14711	0.94904	1.1793	0.254797	-0.127932	0.0742116	-0.04764	2.54797	1.31685	0.742116	0.130582
225	0.165433	0.1891	-0.0107401	-0.00084152	1.65433	1.891	0	0	0.14357	0.0429126	0.0686464	-0.0357525	1.4357	0.429126	0.686464	0.0451447
226	0.16074	0.150054	0.044376	-0.0127674	1.6074	1.50054	0.44376	0	0.0632685	-0.0890801	0.0648943	0.0194413	0.632685	0	0.648943	0.786743
227	0.169158	0.170005	0.0309198	0.00284598	1.69158	1.85629	0.309198	0.0284598	0.380023	0.0293905	0.100437	0.0212217	3.80023	0.293905	1.00437	0.772895
228	0.17511	0.169323	0.0327507	0.00116321	1.7511	1.69323	0.327507	0.0116321	0.147796	-0.15149	0.111919	0.0385073	1.47796	0.655365	1.11919	0.837087
229	0.184163	0.215694	0.157557	0.144062	1.84163	2.15694	1.57557	1.44062	0.350673	0.0689661	0.1374	0.0353669	3.50673	0.785208	1.374	0.956361
230	0.106079	0.0884067	0.128908	0.0969564	1.06079	0.884067	1.28908	0.969564	0.13503	-0.0841202	0.0558396	0.010075	1.3503	0.410821	0.558396	0.553579
231	0.107543	0.0797595	0.11201	0.0271799	1.07543	0.797595	1.1201	0.271799	0.246639	-0.153994	0.156011	0.0600851	2.46639	0	1.56011	1.50076
232	0.145177	0.114452	0.0606801	0.107424	1.45177	1.14452	0.606801	1.07424	0.176518	0.125237	0.166684	0.0591038	1.76518	1.99824	1.66684	1.19523
233	0.208465	0.202254	0.131265	0.122212	2.08465	2.02254	1.31265	1.22212	0.191376	-0.0590482	0.0404546	0.0237277	1.91376	0.243826	0.404546	0.691715
234	0.1023	0.125682	0.0379692	0.0194766	1.023	1.25682	0.379692	0.194766	0.19445	-0.0631558	0.024557	0.0376775	1.9445	0.920235	0.24557	0.794503
235	0.273532	0.266065	0.108975	0.077494	2.73532	2.66065	1.08975	0.77494	0.246747	0.00725791	0.0532549	0.0326954	2.46747	0.672448	0.532549	0.966997
236	0.300331	0.281133	0.0249057	-0.0078605	3.00331	2.81133	0.249057	0	0.207501	-0.0346444	0.0550524	0.063046	2.07501	0	0.550524	1.14958
237	0.0886735	0.117142	0.119519	0.091941	0.886735	1.17142	1.19519	0.91941	0.23452	0.00929313	0.137121	0.0062671	2.3452	1.05353	1.37121	0.647104
238	0.218225	0.216047	0.0428855	0.018818	2.18225	2.16047	0.428855	0.18818	0.134891	0.0185046	0.150221	0.0248744	1.34891	0.238975	1.50221	0.842634
239	0.0316545	0.000842909	0.0837255	0.0570873	0.316545	0.00842909	0.837255	0.570873	0.239634	-0.0923026	0.0773058	0.0341986	2.39634	0.198324	0.773058	0.515378
240	0.420602	0.387322	0.0569282	0.0703448	4.20602	3.87322	0.569282	0.703448	0.216875	0.118609	0.11134	0.0315276	2.16875	2.78915	1.1134	0.904726
241	0.0596673	0.0424341	0.0625923	0.0518299	0.596673	0.424341	0.625923	0.518299	0.22768	-0.165225	0.112905	0.0348137	2.2768	0	1.12905	0.752255
242	0.26879	0.264275	0.0580452	0.0660675	2.6879	2.64275	0.580452	0.660675	0.170808	-0.208151	0.148075	0.0585497	1.70808	0.0871797	1.48075	0.90279
243	0.173501	0.185522	0.0731601	0.0326371	1.73501	1.85522	0.731601	0.326371	0.209579	-0.00561908	0.0896277	0.0285883	2.09579	0.436175	0.896277	0.709791
244	0.161235	0.130134	0.113939	0.0883477	1.61235	1.30134	1.13939	0.883477	0.244294	0.102864	0.0895908	0.0178008	2.44294	1.98452	0.895908	0.831774
245	0.143178	0.127847	0.0566608	0.0451033	1.43178	1.27847	0.566608	0.451033	0.252573	-0.122111	0.128041	0.0533983	2.52573	0.457578	1.28041	0.951332
246	0.0218456	0.0136506	0.112172	0.12837	0.218456	0.136506	1.12172	1.2837	0.151014	-0.00122111	0.129539	0.0391483	1.51014	0	1.29539	0.947349
247	0.160208	0.219912	0.0677931	0.0687066	1.60208	2.19912	0.677931	0.687066	0.354203	-0.225935	0.11808	-0.00238277	3.54203	0.279925	1.1808	0.629513
248	0.182726	0.162687	0.12635	0.118867	1.82726	1.62687	1.2635	1.18867	0.156418	0.104174	0.085811	0.0112497	1.56418	1.39737	0.85811	0.823222
249	0.152381	0.133153	0.0358065	0.0123487	1.52381	1.33153	0.358065	0.123487	0.250253	-0.258531	0.0916061	0.00129844	2.50253	0.550225	0.916061	0.654302
250	0.153828	0.155144	0.120551	0.109355	1.53828	1.55144	1.20551	1.09355	0.155237	-0.0885924	0.0934062	0.0343806	1.55237	0.618534	0.934062	0.98793
251	0.0977718	0.111558	0.120198	0.115676	0.977718	1.11558	1.20198	1.15676	0.2887	-0.035973	0.0695227	0.0246651	2.887	0.560853	0.695227	0.694976
252	0.0571905	0.0869884	0.131269	0.0971178	0.571905	0.869884	1.31269	0.971178	0.219357	0.0809312	0.138952	0.0579431	2.19357	0.809312	1.38952	1.046
253	0.272338	0.220556	0.0474644	0.0597634	2.72338	2.20556	0.474644	0.597634	0.228074	-0.140627	0.117678	0.0608178	2.28074	0.663303	1.17678	0.99693
254	0.0790823	0.135357	0.0638931	0.0721022	0.790823	1.35357	0.638931	0.721022	0.271943	0.0863765	0.15105	0.0162755	2.71943	0.886827	1.5105	0.510833
255	0.0951211	0.116877	0.064055	0.0524501	0.951211	1.16877	0.64055	0.524501	0.169484	-0.0867966	0.0835579	0.00545952	1.69484	0.502992	0.835579	0.701259
256	0.148583	0.171503	0.129584	0.114166	1.48583	1.71503	1.29584	1.14166	0.292292	0.0896237	0.144427	0.0595893	2.92292	0.896237	1.44427	1.17232
257	0.321397	0.338019	0.0718004	0.0599898	3.21397	3.38019	0.718004	0.599898	0.312233	-0.211944	0.131318	0.0585807	3.12233	1.2209	1.31318	0.926481
258	0.18968	0.198431	0.0854043	0.0756453	1.8968	1.98431	0.854043	0.756453	0.201805	0.167659	0.136811	0.0533185	2.01805	1.67659	1.36811	0.737665
259	0.182042	0.149355	0.0253011	0.01203	1.82042	1.49355	0.253011	0.1203	0.25479	-0.1658	0.169787	0.039907	2.5479	1.17665	1.69787	0.827794
260	0.164738	0.128761	0.0415904	0.0344048	1.64738	1.28761	0.415904	0.344048	0.204589	0.0687863	0.122162	0.0380779	2.04589	0.726447	1.22162	0.972829
261	0.117254	0.113648	0.0282443	0.00358808	1.17254	1.13648	0.282443	0.0358808	0.243583	-0.00837428	0.0862975	0.0283081	2.43583	1.23072	0.862975	1.09309
262	0.12301	0.0874909	0.0246437	0.00898242	1.2301	0.874909	0.246437	0.0898242	0.273963	-0.00463212	0.0349516	-0.0336971	2.73963	0	0.349516	0.351359
263	0.101046	0.0862001	0.123514	0.111637	1.01046	0.862001	1.23514	1.11637	0.176378	0.118976	0.060311	-0.0160317	1.76378	2.65008	0.60311	0.27262
264	0.229675	0.201139	0.0303773	0.00348792	2.29675	2.01139	0.303773	0.0348792	0.211223	-0.168928	0.119502	0.0007036	2.11223	0	1.19502	0.568133
265	0.132632	0.147954	0.0709116	0.0758867	1.32632	1.47954	0.709116	0.758867	0.219384	-0.167805	0.116882	0.0799649	2.19384	0	1.16882	1.60851
266	0.189465	0.184678	0.0539112	0.0515419	1.89465	1.84678	0.539112	0.515419	0.220585	0.104126	0.0755647	0.0486895	2.20585	2.07904	0.755647	1.12819
267	0.171798	0.170181	0.083643	0.0773701	1.71798	1.70181	0.83643	0.773701	0.244326	-0.0969968	0.090133	-0.00123822	2.44326	0	0.90133	0.451253
268	0.194751	0.180063	0.0814258	0.039454	1.94751	1.80063	0.814258	0.39454	0.162071	-0.0144939	0.113434	0.0592799	1.62071	0	1.13434	1.3555
269	0.136003	0.130528	0.0969549	0.0428409	1.36003	1.30528	0.969549	0.428409	0.265037	-0.041171	0.0681864	0.0290553	2.65037	1.25951	0.681864	0.731375
270	0.224929	0.220643	0.0605246	0.0612978	2.24929	2.20643	0.605246	0.612978	0.126447	-0.0491607	0.0550676	-0.00407486	1.26447	0	0.550676	0.732619
271	0.169193	0.16386	0.0793984	0.0884933	1.69193	1.6386	0.793984	0.884933	0.154368	0.133583	0.106126	0.0198994	1.54368	2.11319	1.06126	1.02944
272	0.29655	0.247273	0.106704	0.119127	2.9655	2.47273	1.06704	1.19127	0.270432	-0.195105	0.0757762	0.029754	2.70432	1.08259	0.757762	0.892219
273	0.128557	0.14272	0.0559017	0.00566078	1.28557	1.4272	0.559017	0.0566078	0.173214	0.0941235	0.151171	0.0396387	1.73214	0.941235	1.51171	0.861658
274	0.219388	0.192755	0.107513	0.11079	2.19388	1.92755	1.07513	1.1079	0.248492	-0.198862	0.0835682	0.0355314	2.48492	0	0.835682	0.946729
275	0.147785	0.145572	0.107629	0.0551579	1.47785	1.45572	1.07629	0.551579	0.00338141	0.141944	0.080957	0.0415609	0.0338141	2.48469	0.80957	1.17498
276	0.181972	0.163083	0.0757947	0.0170661	1.81972	1.63083	0.757947	0.170661	0.429016	-0.181859	0.0956851	0.0539075	4.29016	0	0.956851	1.32244
277	0.0486368	0.0412044	0.0458462	0.00680422	0.486368	0.412044	0.458462	0.0680422	0.412347	-0.224866	0.0771593	0.0207868	4.12347	0	0.771593	0.897869
278	0.259939	0.244855	0.12944	0.100311	2.59939	2.44855	1.2944	1.00311	0.0512268	-0.0858606	0.105872	0.00502987	0.512268	0.875629	1.05872	0.756452
279	0.251101	0.272901	0.0132185	0.00487629	2.51101	2.72901	0.132185	0.0487629	0.177822	-0.0367812	0.0901373	0.0585636	1.77822	2.65751	0.901373	1.08472
280	0.0974979	0.0745996	0.117329	0.0722997	0.974979	0.745996	1.17329	0.722997	0.156018	-0.101108	0.138836	0.0309576	1.56018	1.32492	1.38836	0.76279
281	0.258604	0.292153	0.104144	0.082824	2.58604	2.92153	1.04144	0.82824	0.260535	-0.0150997	0.062377	0.0474651	2.60535	0.102319	0.62377	0.972893
282	0.0291356	0.00136142	0.0745153	0.0673924	0.291356	0.0136142	0.745153	0.673924	0.197737	-0.0459037	0.110571	0.0237097	1.97737	0.00513985	1.10571	0.566023
283	0.0950068	0.0946464	0.103649	0.098588	0.950068	0.946464	1.03649	0.98588	0.213022	-0.0329172	0.158561	0.064851	2.13022	1.71087	1.58561	1.39997
284	0.226845	0.260301	0.0454648	0.0396086	2.26845	2.60301	0.454648	0.396086	0.288432	-0.0160551	0.0525288	-0.0100142	2.88432	0	0.525288	0.14486
285	0.203826	0.147027	0.143879	0.12557	2.03826	1.47027	1.43879	1.2557	0.339912	-0.0557203	0.132089	0.0451919	3.39912	0	1.32089	1.06852
286	0.207546	0.241615	0.134291	0.102775	2.07546	2.41615	1.34291	1.02775	0.114132	0.00301003	0.0231232	0.0164219	1.14132	2.4039	0.231232	0.795015
287	0.0637022	0.105263	0.140387	0.139783	0.637022	1.05263	1.40387	1.39783	0.26214	-0.073955	0.125015	0.0358272	2.6214	0	1.25015	0.358272
288	0.080499	0.0737575	0.070913	0.0645175	0.80499	0.737575	0.70913	0.645175	0.230424	0.0669721	0.0481589	0.0464998	2.30424	0.669721	0.481589	1.24889
289	0.0958446	0.0458046	0.0984176	0.0905839	0.958446	0.458046	0.984176	0.905839	0.516252	-0.0703467	0.0491363	0.0427021	5.16252	1.91105	0.491363	0.914446
290	0.166279	0.173771	0.0693877	0.0470252	1.66279	1.73771	0.693877	0.470252	0.0312763	0.0212031	0.136222	0.0288592	0.312763	0.212031	1.36222	0.445267
291	0.224397	0.160911	0.125527	0.0971887	2.24397	1.60911	1.25527	0.971887	0.348382	-0.0998534	0.0659602	0.0703518	3.48382	1.93467	0.659602	1.35286
292	0.0514752	0.106857	0.104849	0.0932701	0.514752	1.06857	1.04849	0.932701	0.156638	0.0137473	0.0847564	0.0238705	1.56638	1.4324	0.847564	1.08039
293	-0.0503012	-0.0455826	0.101757	0.0717326	0	0	1.01757	0.717326	0.164746	-0.0242945	0.155262	0.0999793	1.64746	0.366924	1.55262	1.65726
294	0.109809	0.108686	0.0890171	0.0636706	1.09809	1.08686	0.890171	0.636706	0.327141	-0.140744	0.0518514	-0.0100943	3.27141	0	0.518514	0.118543
295	0.108346	0.103883	0.107187	0.0789351	1.08346	1.03883	1.07187	0.789351	0.222296	-0.0558289	0.104645	0.0759419	2.22296	0.458693	1.04645	1.48231
296	0.258128	0.210007	0.0707858	0.034308	2.58128	2.10007	0.707858	0.34308	0.0599681	-0.143224	0.090116	-0.00174688	0.599681	0.783839	0.90116	0.306422
297	0.0993513	0.0439244	0.0717064	0.071301	0.993513	0.439244	0.717064	0.71301	0.15453	-0.051861	0.122554	-0.000859944	1.5453	0	1.22554	0.381162
298	0.0940583	0.0318557	0.0784307	0.0855745	0.940583	0.318557	0.784307	0.855745	0.31577	-0.0315278	0.14153	0.0415541	3.1577	1.40985	1.4153	1.22571
299	0.219792	0.16029	0.09839	0.0585673	2.19792	1.6029	0.9839	0.585673	0.155682	-0.0545931	0.115498	0.0406917	1.55682	0.537627	1.15498	1.21573
300	0.132612	0.153534	0.132065	0.11412	1.32612	1.53534	1.32065	1.1412	0.173435	0.095861	0.184818	0.0749155	1.73435	1.54885	1.84818	1.56301
301	0.166743	0.230131	0.145349	0.0863511	1.66743	2.30131	1.45349	0.863511	0.290532	-0.1206	0.123221	0.109397	2.90532	0	1.23221	1.37522
302	0.154117	0.1112	0.0710769	0.072883	1.54117	1.112	0.710769	0.72883	0.201939	0.0215007	0.0323328	0.0164485	2.01939	1.35153	0.323328	1.27044
303	0.202694	0.220927	0.0614369	0.061392	2.02694	2.20927	0.614369	0.61392	0.0821553	0.0801837	0.110969	0.0605819	0.821553	0.801837	1.10969	0.605819
304	0.149134	0.113833	0.110852	0.0971377	1.49134	1.13833	1.10852	0.971377	0.302166	-0.223659	0.0752163	-0.00782411	3.02166	2.8796	0.752163	0.54403
305	0.228551	0.238947	0.132495	0.117848	2.28551	2.38947	1.32495	1.17848	0.0806819	-0.062158	0.153993	0.076815	0.806819	0	1.53993	1.30525
306	0.209769	0.176624	0.0475182	0.0446015	2.09769	1.76624	0.475182	0.446015	0.26324	-0.0739274	0.130952	0.0815558	2.6324	1.7617	1.30952	1.50885
307	0.167128	0.129206	0.146639	0.0939594	1.67128	1.29206	1.46639	0.939594	0.160388	-0.0226993	0.111092	0.0192837	1.60388	0	1.11092	0.787565
308	0.19561	0.1693	0.0385911	0.0767797	1.9561	1.693	0.385911	0.767797	0.306252	-0.231829	0.103977	0.0556175	3.06252	1.29513	1.03977	1.27862
309	0.0686424	0.071872	0.0559872	0.0850079	0.686424	0.71872	0.559872	0.850079	0.216829	-0.235051	0.0967311	0.0545858	2.16829	0.627853	0.967311	1.25993
310	0.265708	0.271561	0.07877	0.10529	2.65708	2.71561	0.7877	1.0529	0.235345	-0.142252	0.0572477	0.0279568	2.35345	0.810432	0.572477	0.800166
311	0.187066	0.1652	0.088978	0.111377	1.87066	1.652	0.88978	1.11377	0.179445	0.106164	0.0617873	0.0270166	1.79445	1.24707	0.617873	0.824626
312	0.221948	0.200814	0.0479843	0.0529815	2.21948	2.00814	0.479843	0.529815	0.119067	0.101038	0.074315	-0.0186243	1.19067	1.51574	0.74315	0.335331
313	0.167026	0.171318	0.0765218	0.082854	1.67026	1.71318	0.765218	0.82854	0.313732	-0.118319	0.0850559	0.0403347	3.13732	1.51183	0.850559	1.17288
314	0.106499	0.108495	0.150185	0.125524	1.06499	1.08495	1.50185	1.25524	0.111718	-0.00421649	0.0469193	0.0468431	1.11718	0.0509361	0.469193	1.02066
315	0.162369	0.160336	0.0398664	0.022207	1.62369	1.60336	0.398664	0.22207	0.351011	-0.071413	0.0746533	0.0169251	3.51011	0.783321	0.746533	0.683963
316	0.170319	0.168789	0.116206	0.0837691	1.70319	1.68789	1.16206	0.837691	0.34482	-0.013687	0.0893197	0.0439276	3.4482	0.720291	0.893197	0.708458
317	0.124571	0.145589	0.0550104	0.0424125	1.24571	1.45589	0.550104	0.424125	0.163786	-0.0902959	0.0924502	0.0242685	1.63786	0	0.924502	0.992489
318	0.106907	0.0801117	0.0848395	0.072856	1.06907	0.801117	0.848395	0.72856	0.255108	0.0501727	0.0938141	0.0497225	2.55108	1.28859	0.938141	1.14334
319	0.0938768	0.0927723	0.132335	0.104569	0.938768	0.927723	1.32335	1.04569	0.138719	-0.0721842	0.0990602	-0.00105517	1.38719	0	0.990602	0.0761277
320	0.112021	0.118079	0.112143	0.0831474	1.12021	1.18079	1.12143	0.831474	0.119842	0.0622418	0.0342453	0.0410968	1.19842	0.622418	0.342453	0.868515
321	0.285325	0.244235	0.0561103	0.0800642	2.85325	2.44235	0.561103	0.800642	0.156607	-0.264406	0.0762533	0.0680904	1.56607	0.522417	0.762533	1.26994
322	0.156156	0.18006	0.0695971	0.0746097	1.56156	1.8006	0.695971	0.746097	0.226282	-0.0981104	0.0812849	0.0727431	2.26282	0	0.812849	1.54876
323	0.20265	0.139551	0.0956403	0.0460915	2.0265	1.39551	0.956403	0.460915	0.237358	-0.00168357	0.083179	0.0713256	2.37358	0	0.83179	1.52719
324	0.239831	0.234401	0.0871571	0.0399471	2.39831	2.34401	0.871571	0.399471	0.336374	-0.0476751	0.178277	0.0498667	3.36374	0.0933782	1.78277	1.18221
325	0.0695106	0.024804	0.126874	0.0765311	0.695106	0.24804	1.26874	0.765311	0.28314	-0.294154	0.0302937	0.00480417	2.8314	0	0.302937	0.303228
326	0.0520779	0.0376239	0.119497	0.124655	0.520779	0.376239	1.19497	1.24655	0.213364	0.168067	0.0786007	0.0237374	2.13364	2.882	0.786007	0.692753
327	0.097974	0.101227	0.0477276	0.0411739	0.97974	1.01227	0.477276	0.411739	0.220838	-0.0438743	0.0862249	0.0245188	2.20838	0.380731	0.862249	0.988206
328	0.205479	0.216602	0.0777185	0.0545698	2.05479	2.16602	0.777185	0.545698	0.206013	-0.091588	0.0729829	0.0108375	2.06013	0.995944	0.729829	0.693227
329	0.230144	0.227371	0.136274	0.077193	2.30144	2.27371	1.36274	0.77193	0.278499	-0.0560011	0.115789	0.0388522	2.78499	0	1.15789	0.650608
330	0.28922	0.262706	-0.00543831	0.00177536	2.8922	2.62706	0	0.0177536	0.260304	-0.00590136	0.160498	0.0299099	2.60304	0.988611	1.60498	0.590176
331	0.0146473	-0.0107646	0.145193	0.0898705	0.146473	0	1.45193	0.898705	0.214107	-0.138904	0.173426	0.0713002	2.14107	0.953491	1.73426	1.53336
332	0.0323153	0.0347325	0.0405555	0.0411171	0.323153	0.347325	0.405555	0.411171	0.22968	-0.0248962	0.155111	0.0604681	2.2968	0	1.55111	1.40669
333	0.342752	0.335496	0.0730904	0.103117	3.42752	3.35496	0.730904	1.03117	0.218678	-0.0727987	0.0601799	-0.0125082	2.18678	1.89839	0.601799	0.0772401
334	0.170458	0.176527	0.0647023	0.0327783	1.70458	1.76527	0.647023	0.327783	0.210566	0.0560141	-0.0114316	-0.0175813	2.10566	1.50827	0	0.643773
335	0.300153	0.308641	0.109683	0.0574454	3.00153	3.08641	1.09683	0.574454	0.224521	-0.0969408	0.0499795	-0.0421681	2.24521	0	0.499795	0.190566
336	0.133655	0.126509	0.0998095	0.0758833	1.33655	1.26509	0.998095	0.758833	0.188813	0.00103103	0.0563067	-0.0253809	1.88813	1.64998	0.563067	0.0320772
337	0.193366	0.178156	0.0478965	0.0382847	1.93366	1.78156	0.478965	0.382847	0.155608	-0.0588926	0.175077	0.0428158	1.55608	0	1.75077	1.22476
338	0.0291007	0.0255332	0.0840426	0.0833576	0.291007	0.255332	0.840426	0.833576	0.253378	0.0109473	0.0564609	-0.0141983	2.53378	1.58428	0.564609	0.762808
339	0.255929	0.255842	0.075405	0.0629177	2.55929	2.55842	0.75405	0.629177	0.207981	-0.0486136	0.0925031	0.0464687	2.07981	0	0.925031	0.627301
340	0.291548	0.244366	0.068514	0.0519839	2.91548	2.44366	0.68514	0.519839	0.142548	-0.105885	0.0796215	0.001455	1.42548	0.11327	0.796215	0.527329
341	0.0857573	0.109217	0.0803484	0.0660734	0.857573	1.09217	0.803484	0.660734	0.172202	-0.116755	0.155349	0.0401238	1.72202	0.313244	1.55349	0.845545
342	0.13481	0.162021	0.0881162	0.0637775	1.3481	1.62021	0.881162	0.637775	0.144857	-0.161418	0.110315	0.0146282	1.44857	0.703146	1.10315	0.342929
343	0.148023	0.160524	0.0976244	0.072968	1.48023	1.60524	0.976244	0.72968	0.26746	0.153914	0.184489	0.0490383	2.6746	1.66407	1.84489	1.07249
344	0.0810129	0.0789663	0.0782491	0.0677211	0.810129	0.789663	0.782491	0.677211	0.203051	-0.211583	0.0542477	0.0104475	2.03051	0.295312	0.542477	0.840973
345	-0.0289964	-0.0322928	0.0986085	0.123469	0	0	0.986085	1.23469	0.298321	-0.0466912	0.145954	0.0261787	2.98321	1.47503	1.45954	1.0508
346	0.373991	0.366551	0.0779523	0.0521535	3.73991	3.66551	0.779523	0.521535	0.117993	0.0233102	0.0559467	0.0367417	1.17993	0.233102	0.559467	0.912426
347	0.37047	0.378375	0.0721499	0.0461855	3.7047	3.78375	0.721499	0.461855	0.227878	-0.00971379	0.132252	0.0253875	2.27878	2.03305	1.32252	0.253875
348	0.294757	0.26175	0.155047	0.136444	2.94757	2.6175	1.55047	1.36444	0.237033	-0.0496012	0.0463196	0.0290745	2.37033	0	0.463196	0.803961
349	0.129635	0.0809312	0.0248901	0.0120917	1.29635	0.809312	0.248901	0.120917	0.274273	-0.0276466	0.0650693	0.0110684	2.74273	2.23807	0.650693	0.628333
350	0.039501	0.0518192	0.132388	0.125085	0.39501	0.518192	1.32388	1.25085	0.172751	0.00553676	0.0819529	0.0227465	1.72751	0.0553676	0.819529	0.862998
351	0.123189	0.122071	0.134552	0.119173	1.23189	1.22071	1.34552	1.19173	0.23709	-0.0215144	0.150184	0.0956016	2.3709	1.62204	1.50184	1.47621
352	0.11548	0.0935426	0.0524047	0.0226969	1.1548	0.935426	0.524047	0.226969	0.382496	-0.0012104	0.0842466	0.00998876	3.82496	0.334584	0.842466	0.0998876
353	0.287519	0.288378	0.0535924	0.0218639	2.87519	2.88378	0.535924	0.218639	0.160405	0.0224794	0.0817209	0.0520682	1.60405	0.224794	0.817209	0.951256
354	0.181783	0.119423	0.0921346	0.0821238	1.81783	1.19423	0.921346	0.821238	0.152341	0.038844	0.0684712	-0.0128467	1.52341	0.38844	0.684712	0.427945
355	0.247023	0.186864	0.0985038	0.124545	2.47023	1.86864	0.985038	1.24545	0.313237	-0.0912208	0.0268602	-0.00786751	3.13237	1.72913	0.268602	1.14916
356	0.0847666	0.12403	0.0579473	0.0920271	0.847666	1.2403	0.579473	0.920271	0.134617	0.0349237	0.117809	0.0360295	1.34617	0.349237	1.17809	0.6124
357	0.182057	0.208324	0.15834	0.0827984	1.82057	2.08324	1.5834	0.827984	0.292406	-0.114957	0.0442078	0.0213581	2.92406	1.98765	0.442078	1.11003
358	0.175794	0.139072	0.0990401	0.074039	1.75794	1.39072	0.990401	0.74039	0.187306	0.0954842	0.176406	0.0859122	1.87306	1.66694	1.76406	1.27738
359	0.198598	0.157101	0.108597	0.0777467	1.98598	1.57101	1.08597	0.777467	0.347764	-0.0308307	0.229703	0.0531282	3.47764	1.59348	2.29703	1.24802
360	0.177309	0.177797	0.0486749	0.029943	1.77309	1.77797	0.486749	0.29943	0.051492	-0.0668232	0.25776	0.112804	0.51492	0	2.5776	1.39138
361	0.145015	0.13195	0.106514	0.0872201	1.45015	1.3195	1.06514	0.872201	0.394566	-0.0092459	0.117492	-0.00421145	3.94566	0.952379	1.17492	0.751382
362	0.164545	0.127971	0.113215	0.069949	1.64545	1.27971	1.13215	0.69949	0.0761034	-0.00525142	0.11288	0.000185015	0.761034	0	1.1288	0.878263
363	0.287297	0.232605	0.0436124	0.0740588	2.87297	2.32605	0.436124	0.740588	0.286229	-0.146741	0.0807361	0.0343536	2.86229	0	0.807361	0.681946
364	0.146325	0.104333	0.145162	0.081107	1.46325	1.04333	1.45162	0.81107	0.153985	0.076239	0.155775	0.0486969	1.53985	2.52494	1.55775	1.11044
365	0.215985	0.158591	0.119303	0.107939	2.15985	1.58591	1.19303	1.07939	0.231455	-0.174544	0.141139	0.0500944	2.31455	0	1.41139	1.22051
366	0.15278	0.125562	0.143378	0.111118	1.5278	1.25562	1.43378	1.11118	0.134209	-0.0331162	0.0638402	0.0461041	1.34209	1.30467	0.638402	1.04767
367	0.213066	0.175681	0.0438439	0.032742	2.13066	1.75681	0.438439	0.32742	0.291935	0.00260669	0.0836641	0.0762242	2.91935	0.0260669	0.836641	1.45013
368	0.222118	0.198534	0.0728623	0.0394835	2.22118	1.98534	0.728623	0.394835	0.288546	0.0455546	0.0753772	-0.0389692	2.88546	0.455546	0.753772	0.605413
369	0.0458519	0.0713241	0.136694	0.091799	0.458519	0.713241	1.36694	0.91799	0.200247	-0.136714	0.0751703	0.0829924	2.00247	1.89831	0.751703	1.69411
370	0.0390389	0.0741338	0.0961335	0.0394096	0.390389	0.741338	0.961335	0.394096	0.268354	0.0208723	0.0527321	0.0139221	2.68354	0.208723	0.527321	0.377765
371	0.254217	0.24682	0.122569	0.0787582	2.54217	2.4682	1.22569	0.787582	0.184218	-0.00803834	0.0672667	0.011638	1.84218	0	0.672667	0.11638
372	0.242631	0.285941	0.0875579	0.087199	2.42631	2.85941	0.875579	0.87199	0.187929	0.00265991	0.0952859	0.0500991	1.87929	0.0265991	0.952859	1.28012
373	0.268114	0.217995	0.133882	0.0974706	2.68114	2.17995	1.33882	0.974706	0.289616	-0.0578565	0.131253	0.0499389	2.89616	0.498896	1.31253	1.04623
374	0.159796	0.163738	0.095658	0.0552129	1.59796	1.63738	0.95658	0.552129	0.156985	-0.0896947	0.0864412	0.0135334	1.56985	0	0.864412	0.312977
375	0.210675	0.23625	0.080122	0.0696931	2.10675	2.3625	0.80122	0.696931	0.204327	0.166543	0.136021	0.0686308	2.04327	1.66543	1.36021	1.19229
376	0.230926	0.229391	0.100004	0.0730018	2.30926	2.29391	1.00004	0.730018	0.225982	-0.221283	0.0887563	-0.0202154	2.25982	0.619425	0.887563	0.473101
377	0.248981	0.192473	0.14222	0.105594	2.48981	2.08282	1.4222	1.05594	0.341537	0.16921	0.0821357	0.0659617	3.41537	2.39945	0.821357	1.03121
378	0.24162	0.300419	0.0459844	0.0119206	3.12263	3.30742	0.459844	0.119206	0.153588	-0.213648	0.0662596	0.0232148	1.53588	0	0.662596	1.0101
379	0.16859	0.108346	0.149501	0.114981	1.6859	1.08346	1.49501	1.14981	0.28091	0.139079	0.0968229	0.0307658	2.8091	2.5405	0.968229	0.67881
380	0.247839	0.303373	0.123374	0.0691554	2.47839	3.03373	1.23374	0.691554	0.230088	0.027284	0.0908418	0.0251076	2.30088	1.20538	0.908418	0.651025
381	0.073839	0.136591	0.054799	0.0890914	0.73839	1.36591	0.54799	0.890914	0.201142	-0.126704	0.0574814	0.0171742	2.01142	0	0.574814	0.55612
382	0.145029	0.161344	0.0392924	0.061689	1.45029	1.61344	0.392924	0.61689	0.207411	0.0345855	0.143478	0.0511878	2.07411	0.482338	1.43478	0.842976
383	0.130581	0.0888846	0.0507075	0.0173446	1.30581	0.888846	0.507075	0.173446	0.331525	0.0409745	0.0797222	0.00263613	3.31525	0.409745	0.797222	0.892025
384	0.120545	0.0765102	0.123915	0.0779284	1.20545	0.765102	1.23915	0.779284	0.111104	-0.100524	0.0880029	0.0447775	1.11104	1.11051	0.880029	0.972143
385	0.178385	0.131335	0.0439293	0.0091748	1.78385	1.31335	0.439293	0.091748	0.342918	0.0358626	0.0662698	0.0250452	3.42918	2.19453	0.662698	0.381689
386	0.152377	0.151401	0.131169	0.0934133	1.52377	1.51401	1.31169	0.934133	0.0663336	-0.143649	0.065014	0.0235399	0.663336	0	0.65014	0.399922
387	0.175809	0.173015	0.094121	0.0556411	1.75809	1.73015	0.94121	0.556411	0.380913	0.0270725	0.104771	0.0466661	3.80913	0.737112	1.04771	1.25059
388	0.152102	0.139964	0.0418331	0.0603276	1.52102	1.39964	0.418331	0.603276	0.327028	0.0880596	0.0472757	-0.000706146	3.27028	0.901681	0.472757	0
389	0.128139	0.124843	0.0620376	0.0896382	1.28139	1.24843	0.620376	0.896382	0.334266	0.027132	0.124955	0.0699082	3.34266	0.335022	1.24955	1.70343
390	0.288233	0.234443	0.0923509	0.0439782	2.88233	2.34443	0.923509	0.439782	0.194102	0.0428734	0.0609203	0.0156597	1.94102	0.428734	0.609203	0.255771
391	0.117444	0.0854063	0.0597919	0.0796861	1.17444	0.854063	0.597919	0.796861	0.224679	-0.0571998	0.112192	0.0447628	2.24679	0.716897	1.12192	1.22316
392	0.189675	0.229275	0.0480812	0.0709462	1.89675	2.29275	0.480812	0.709462	0.170968	-0.0250185	0.0862103	0.046285	1.70968	0	0.862103	1.00437
393	0.114436	0.0955675	0.107012	0.111657	1.14436	0.955675	1.07012	1.11657	0.29198	-0.0885241	0.0946491	0.0432561	2.9198	1.02374	0.946491	1.09638
394	0.178787	0.163385	0.1576	0.138964	1.78787	1.63385	1.576	1.38964	0.305703	-0.0526621	0.114857	0.0285737	3.05703	1.24961	1.14857	0.451284
395	0.0768488	0.0835481	0.100696	0.0648582	0.768488	0.835481	1.00696	0.648582	0.243105	0.0642063	0.0707741	0.021627	2.43105	0.642063	0.707741	1.19918
396	-0.0198939	-0.0489634	0.0301357	0.0386994	0	0	0.301357	0.386994	0.138824	-0.203353	0.0827332	0.0323912	1.38824	1.99929	0.827332	0.453504
397	0.153196	0.118744	0.0507732	0.063487	1.53196	1.18744	0.507732	0.63487	0.106609	-0.0862667	0.0464871	0.0352221	1.06609	1.24908	0.464871	1.07537
398	0.357121	0.363525	0.0996109	0.0683851	3.57121	3.63525	0.996109	0.683851	0.420038	0.0975573	0.100308	-0.00368201	4.20038	1.48349	1.00308	0.31795
399	0.22421	0.172602	0.0684102	0.0414886	2.2421	1.72602	0.684102	0.414886	-0.0120098	-0.0674206	0.154684	0.0857754	0	0.227702	1.54684	1.74613
400	0.132286	0.0895373	0.138306	0.0995846	1.32286	0.895373	1.38306	0.995846	0.433469	0.0651048	0.138219	0.0581413	4.33469	0.651048	1.38219	1.25803
401	0.161674	0.115804	0.1085	0.126541	1.61674	1.15804	1.085	1.26541	0.0209495	-0.230831	0.0571192	-0.00150685	0.209495	0.0746727	0.571192	0.445014
402	0.152602	0.132803	0.0416978	0.0623936	1.52602	1.32803	0.416978	0.623936	0.265188	0.0513703	0.141849	0.056586	2.65188	2.03673	1.41849	1.378
403	0.141983	0.109415	0.0656666	0.0317768	1.41983	1.09415	0.656666	0.317768	0.167885	0.0700364	0.0736464	0.021645	1.67885	2.77444	0.736464	0.560837
404	0.332245	0.284223	0.0862917	0.0684365	3.32245	2.84223	0.862917	0.684365	0.209944	-0.0513973	0.0834772	0.0841962	2.09944	0.909716	0.834772	1.36102
405	0.328921	0.308772	0.0920441	0.0783002	3.28921	3.08772	0.920441	0.783002	0.232415	-0.0900421	0.0875966	-0.0125446	2.32415	0	0.875966	0.596969
406	0.160297	0.124043	0.0949783	0.048374	1.60297	1.24043	0.949783	0.48374	0.360192	-0.107627	0.0778884	0.0805076	3.60192	0.876674	0.778884	1.56569
407	0.0935762	0.0864222	0.112123	0.145811	0.935762	0.864222	1.12123	1.45811	0.312533	-0.0455137	0.10528	0.0218696	3.12533	0	1.0528	0.795354
408	0.0974827	0.0878207	0.13674	0.136054	0.974827	0.878207	1.3674	1.36054	0.187074	-0.0929846	0.0912547	0.0367558	1.87074	1.37297	0.912547	0.777692
409	0.0347292	0.0326968	0.0529501	0.0434993	0.347292	0.326968	0.529501	0.434993	0.251104	-0.00681618	0.125172	0.0657606	2.51104	0	1.25172	1.52249
410	0.0963987	0.0768894	0.107231	0.0674352	0.963987	0.768894	1.07231	0.674352	0.205604	-0.0383614	0.130133	-0.00494858	2.05604	0.800979	1.30133	0
411	0.179288	0.18549	0.0524321	0.0502261	1.79288	1.8549	0.524321	0.502261	0.32616	-0.159835	0.133141	0.0559876	3.2616	1.56581	1.33141	1.74563
412	0.0860214	0.0454671	0.080612	0.0467623	0.860214	0.454671	0.80612	0.467623	0.174312	-0.0299838	0.0797855	0.00462539	1.74312	0.404393	0.797855	0.386044
413	0.096652	0.0455253	0.0259556	0.0355428	0.96652	0.455253	0.259556	0.355428	0.244625	-0.181143	0.101302	0.0408113	2.4472	0	1.01302	0.995849
414	0.0679436	0.0826676	0.145333	0.120219	0.679436	0.826676	1.45333	1.20219	0.24029	-0.174255	0.0919069	0.0342724	2.4029	0	0.919069	1.26563
415	-0.0713752	-0.041398	0.103318	0.0643242	0	0	1.03318	0.643242	0.162872	-0.108567	0.0881623	-0.000509931	1.62872	1.23814	0.881623	0.351925
416	0.244082	0.243828	0.0582325	0.059486	2.44082	2.43828	0.582325	0.59486	0.15085	-0.0330537	0.0771706	0.0480991	1.5085	0	0.771706	0.750456
417	0.288476	0.305006	0.107436	0.0871676	2.88476	3.05006	1.07436	0.871676	0.44417	0.0801865	0.0989188	0.0663437	4.4417	0.840515	0.989188	2.28056
418	0.169416	0.169376	0.100779	0.0712719	1.69416	1.69376	1.00779	0.712719	0.0284951	-0.18508	0.0877308	0.041421	0.284951	1.05025	0.877308	1.30473
419	0.234709	0.223907	0.0697009	0.0578674	2.34709	2.23907	0.697009	0.578674	0.066156	0.163902	0.0679291	0.0165086	0.66156	3.7821	0.679291	0.558201
420	0.186179	0.15708	0.0809462	0.043474	1.86179	1.5708	0.809462	0.43474	0.301664	-0.186935	0.106283	0.0455422	3.71405	0.257987	1.06283	0.947694
421	0.0443265	0.0211727	0.0732898	0.0845897	0.443265	0.211727	0.732898	0.845897	0.277895	-0.218893	0.0607838	0.0415538	3.64246	0	0.607838	0.769784
422	0.364843	0.403983	0.0407469	0.0754545	3.64843	4.03983	0.407469	0.754545	0.0526775	0.00474484	0.0931237	0.0510611	0.526775	0.0474484	0.931237	1.3832
423	0.348224	0.401296	0.114021	0.0315545	3.48224	4.01296	1.14021	0.315545	0.3592	-0.062502	0.119152	0.0047493	3.592	0	1.19152	0.554044
424	0.0561375	0.0937639	0.0351451	0.048616	0.561375	0.937639	0.351451	0.48616	0.161774	-0.0520736	0.100262	0.0614931	1.61774	1.44255	1.00262	1.44363
425	0.213162	0.241408	0.0480592	0.0271456	2.13162	2.41408	0.480592	0.271456	0.162393	-0.00358871	0.0374725	0.0251055	1.62393	1.50795	0.374725	0.380228
426	0.307607	0.287286	0.0953388	0.0583662	3.07607	2.87286	0.953388	0.583662	0.190304	-0.0433687	0.101503	0.0589807	1.90304	0.0232616	1.01503	0.92437
427	0.272457	0.221936	0.0999874	0.0900781	2.72457	2.21936	0.999874	0.900781	0.202497	-0.0201964	0.0472792	-0.00665681	2.02497	0.484752	0.472792	0.525501
428	0.0866269	0.102809	0.103823	0.0970159	0.866269	1.02809	1.03823	0.970159	0.239488	0.073303	0.0196939	0.0147623	2.39488	1.79411	0.196939	0.875147
429	0.187056	0.159775	0.12677	0.0858945	1.87056	2.16129	1.2677	0.858945	0.061112	-0.0609701	0.119335	0.0385961	0.61112	0	1.19335	0.687891
430	0.168998	0.152902	0.128937	0.0938542	1.68998	1.52902	1.28937	0.938542	0.0967686	-0.00317545	0.0538588	-0.00175928	0.967686	1.36185	0.538588	0.66883
431	0.255911	0.231373	0.0310241	0.00166717	2.55911	2.31373	0.310241	0.0166717	0.294551	0.0403819	0.0628669	0.00831376	2.94551	1.1614	0.628669	0.645173
432	0.225395	0.221863	0.139155	0.125185	2.25395	2.21863	1.39155	1.25185	0.195529	-0.115793	0.152576	0.0413377	1.95529	0.447695	1.52576	0.946335
433	0.20172	0.173236	0.0944618	0.0803344	2.0172	1.73236	0.944618	0.803344	0.218083	0.049232	0.138844	0.0449666	2.18083	1.4368	1.38844	0.722716
434	0.202856	0.184107	0.0959862	0.0537161	2.02856	1.84107	0.959862	0.537161	0.230765	0.0363341	0.129341	0.0403828	2.30765	0.853288	1.29341	1.22379
435	0.188998	0.2341	0.0919054	0.0881095	1.88998	2.341	0.919054	0.881095	0.184565	0.0202983	0.0620688	0.0480995	1.84565	0.202983	0.620688	0.825036
436	0.210729	0.275749	0.119406	0.131759	2.10729	2.75749	1.19406	1.31759	0.387435	0.0897556	0.0601819	0.0494336	3.87435	3.54823	0.601819	1.35392
437	0.161164	0.226777	0.0454159	0.0350597	1.61164	2.26777	0.454159	0.350597	0.120529	-0.349346	0.0920404	0.0727307	1.20529	0	0.920404	0.846654
438	0.258281	0.240792	0.139837	0.0962416	2.58281	2.40792	1.39837	0.962416	0.145389	-0.318221	0.080521	0.0512437	1.45389	0	0.80521	0.798542
439	0.20033	0.237011	0.0800078	0.0251269	2.0033	2.37011	0.800078	0.251269	0.185528	-0.238087	0.0744745	0.0392321	1.85528	0	0.744745	0.973073
440	0.217844	0.175289	0.0964995	0.118757	2.17844	1.75289	0.964995	1.18757	0.222109	0.156727	0.100278	0.025541	2.22109	2.07476	1.00278	0.339615
441	0.148364	0.0816977	0.145262	0.0989475	1.48364	0.816977	1.45262	0.989475	0.262507	0.0106043	0.0948452	-0.00496779	2.62507	0.762195	0.948452	0.818126
442	0.143092	0.0885781	0.131083	0.106362	1.43092	0.885781	1.31083	1.06362	0.228736	-0.0156463	0.113095	0.0612465	2.28736	0	1.13095	0.612465
443	0.272687	0.303874	0.0443911	0.0325699	2.72687	3.03874	0.443911	0.325699	0.217656	0.0112685	0.117129	0.0407574	2.17656	0.36557	1.17129	0.521226
444	0.149149	0.168219	0.110691	0.0730516	1.49149	1.68219	1.10691	0.730516	0.226132	-0.00968952	0.034701	-0.00457731	2.26132	0.678308	0.34701	0.685265
445	0.181025	0.171839	0.0294426	-0.0167802	1.81025	1.71839	0.294426	0	0.121326	0.167274	0.0812844	0.100464	1.21326	2.38609	0.812844	1.55904
446	0.190485	0.175558	0.132247	0.0923768	1.90485	1.75558	1.32247	0.923768	0.282238	-0.189071	-0.0112873	-0.0348355	2.82238	0	0	0.727751
447	0.159196	0.152594	0.0565123	0.0236825	1.59196	1.52594	0.565123	0.236825	0.26208	-0.162208	0.16166	0.116846	2.6208	0.575561	1.6166	1.65496
448	0.153973	0.155022	0.0884848	0.0635122	1.53973	1.55022	0.884848	0.635122	0.203252	-0.00957518	0.137293	0.0658664	2.03252	0	1.37293	0.828708
449	0.262947	0.263662	0.114684	0.098601	2.62947	2.63662	1.14684	0.98601	0.257648	-0.163063	0.102378	0.0602923	2.57648	3.74651	1.02378	1.3913
450	0.173182	0.156314	0.0907641	0.0637606	1.73182	1.56314	0.907641	0.637606	0.191647	-0.0526227	0.113277	0.0866315	1.91647	1.3129	1.13277	1.54827
451	0.242035	0.186206	0.0349655	0.000380333	2.42035	1.86206	0.349655	0.00380333	0.0814776	0.0703063	0.0299617	0.00408772	0.814776	0.703063	0.299617	0.552807
452	0.130712	0.166634	0.100677	0.0477307	1.30712	1.66634	1.00677	0.477307	0.339596	-0.10579	0.114268	0.013672	3.39596	1.90408	1.14268	0.569047
453	0.233361	0.175603	0.0968624	0.12046	2.33361	1.75603	0.968624	1.2046	0.104701	0.0301999	0.086114	0.0323258	1.04701	0.301999	0.86114	0.638196
454	0.20633	0.14578	0.0880725	0.110849	2.0633	1.4578	0.880725	1.10849	0.254139	-0.0813991	0.107468	0.0343219	2.54139	0	1.07468	0.864454
455	0.165345	0.205241	0.0668437	0.0955157	1.65345	2.05241	0.668437	0.955157	0.304608	-0.120797	0.0393495	0.055173	3.04608	1.01881	0.393495	0.901256
456	0.10954	0.0969383	0.105787	0.0401844	1.0954	0.969383	1.05787	0.401844	0.243568	0.0895185	0.139159	0.0209597	2.43568	0.895185	1.39159	0.229169
457	0.200273	0.177768	0.0893077	0.128639	2.00273	1.77768	0.893077	1.28639	0.334267	0.0837001	0.127726	0.0194457	3.34267	0.837001	1.27726	0.546931
458	0.109792	0.103953	0.134212	0.0740927	1.09792	1.03953	1.34212	0.740927	0.109205	-0.189481	0.150798	0.00169228	1.09205	1.12718	1.50798	0.353273
459	0.294078	0.271348	0.0622169	0.0815051	2.94078	2.71348	0.622169	0.815051	0.276215	0.0898892	0.124144	0.0942942	2.76215	0.898892	1.24144	1.6318
460	0.18026	0.218877	0.121641	0.0677467	1.8026	2.18877	1.21641	0.677467	0.162875	-0.0866087	0.116584	0.0171059	1.62875	2.92366	1.16584	0.333124
461	0.189334	0.247847	0.0460301	0.00787236	1.89334	2.47847	0.460301	0.0787236	0.202864	-0.0534342	0.109915	0.0628761	2.02864	0	1.09915	1.29935
462	0.156525	0.228802	0.148346	0.145439	1.56525	2.28802	1.48346	1.45439	0.211892	-0.0818471	0.0682001	0.056065	2.11892	2.85134	0.682001	0.674251
463	0.0957958	0.0916858	0.0767955	0.0707973	0.957958	0.916858	0.767955	0.707973	0.126698	-0.0843962	0.119896	0.0258903	1.26698	0	1.19896	1.07913
464	0.0726435	0.0863137	0.0981384	0.0638273	0.726435	0.863137	0.981384	0.638273	0.233918	0.132701	0.0579659	0.028777	2.33918	1.46282	0.579659	0.864831
465	0.117856	0.145943	0.0502305	0.0321952	1.17856	1.45943	0.502305	0.321952	0.214141	-0.224066	0.0987002	0.00397394	2.14141	0.274499	0.987002	0.516834
466	0.243055	0.230383	0.05568	0.0317007	2.43055	2.30383	0.5568	0.317007	0.296103	0.0749456	0.099569	0.0643485	2.96103	1.60682	0.99569	1.13346
467	0.145318	0.104336	0.0853543	0.092223	1.45318	1.04336	0.853543	0.92223	0.0120349	-0.0582539	0.151504	0.00543072	0.120349	0	1.51504	0.373916
468	0.244891	0.22749	0.0637576	0.0460831	2.44891	2.2749	0.637576	0.460831	0.339997	0.00039719	0.112311	0.0461652	3.39997	1.82772	1.12311	1.27749
469	0.0902442	0.0694944	0.0725156	0.0501646	0.902442	0.694944	0.725156	0.501646	0.0587056	0.0394435	0.107584	0.0306908	0.587056	0.394435	1.07584	0.804066
470	0.0684895	0.060369	0.146572	0.0852245	0.684895	0.60369	1.46572	0.852245	0.0863218	-0.0979687	0.11094	0.0434651	0.863218	0	1.1094	0.658866
471	0.143098	0.154523	0.047138	0.0509037	1.43098	1.54523	0.47138	0.509037	0.137114	-0.333122	0.139225	0.0215379	1.37114	1.07506	1.39225	0.495667
472	0.200749	0.220532	0.109937	0.0660264	2.00749	2.20532	1.09937	0.660264	0.154746	0.0455793	0.0438006	0.025891	1.54746	0.455793	0.438006	0.983383
473	0.250924	0.232057	0.115786	0.118262	2.50924	2.32057	1.15786	1.18262	0.242763	-0.0312144	0.106655	0.0630015	2.42763	1.28959	1.06655	1.10573
474	0.260012	0.22946	0.0397681	0.0626664	2.60012	2.2946	0.397681	0.626664	0.234027	-0.031195	0.110674	-0.00249389	2.34027	0	1.10674	0.72876
475	0.00347819	0.0249682	0.123276	0.0809775	0.0347819	0.249682	1.23276	0.809775	0.245491	-0.0414926	0.10811	-0.00346574	2.45491	1.45873	1.0811	0.588862
476	0.25163	0.276779	0.0882256	0.0564302	2.5163	2.76779	0.882256	0.564302	0.28508	0.138979	0.0842177	0.00640393	2.8508	1.38979	0.842177	0.754857
477	0.297295	0.274928	0.0962447	0.0878877	2.97295	2.74928	0.962447	0.878877	0.0471085	-0.238	0.120722	0.0478053	0.471085	1.83784	1.20722	1.03184
478	0.18186	0.179419	0.107838	0.0875963	1.8186	1.79419	1.07838	0.875963	0.359297	0.114056	0.0870332	0.000771852	3.59297	1.14056	0.870332	0.61309
479	0.0816696	0.0988083	0.0364717	0.00491287	0.816696	0.988083	0.364717	0.0491287	0.327694	0.206279	0.228058	0.106255	3.27694	2.06279	2.28058	1.66291
480	0.12028	0.0904611	0.115976	0.11857	1.2028	0.904611	1.15976	1.1857	0.166084	-0.222306	0.164426	0.0234689	1.66084	0.622441	1.64426	0.792517
481	0.298839	0.287772	0.1354	0.088929	2.98839	2.87772	1.354	0.88929	0.282498	0.178955	0.136376	0.0919347	2.82498	2.26047	1.36376	1.39001
482	0.286598	0.289988	0.0333317	0.0270234	2.86598	2.89988	0.333317	0.270234	0.149358	-0.186839	0.192642	0.0608482	1.49358	0	1.92642	1.00812
483	0.339538	0.358423	0.140933	0.145104	3.39538	3.58423	1.40933	1.45104	0.201581	0.0967645	0.126492	0.0309135	2.01581	1.35147	1.26492	0.823517
484	0.0487695	0.0363468	0.11564	0.105435	0.487695	0.363468	1.1564	1.05435	0.218825	0.0295433	0.107883	0.0384989	2.18825	0.295433	1.07883	0.738942
485	0.391243	0.327061	0.0638119	0.0535794	3.91243	3.27061	0.638119	0.535794	0.164114	-0.0854701	0.0683603	0.0557154	1.64114	0	0.683603	1.22993
486	0.347163	0.380134	0.0662907	0.0617505	3.47163	3.80134	0.662907	0.617505	0.318179	0.106745	0.124577	0.0042907	3.18179	2.11264	1.24577	0.863443
487	0.176681	0.21715	0.0834245	0.0888335	1.76681	2.1715	0.834245	0.888335	0.152105	-0.183502	0.0242012	0.0223669	1.52105	0.415667	0.242012	0.362711
488	0.203325	0.184598	0.0864833	0.0548853	2.03325	1.84598	0.864833	0.548853	0.314812	0.0319203	0.1451	0.0581669	3.14812	0.319203	1.451	1.15461
489	0.131006	0.0742797	0.0907046	0.0691087	1.31006	0.742797	0.907046	0.691087	0.319502	-0.0199552	0.0641487	0.010194	3.19502	0.593857	0.641487	0.519539
490	0.102362	0.0723733	0.0539183	0.0417753	1.02362	0.723733	0.539183	0.417753	0.248262	-0.00710611	0.193023	0.0226267	2.48262	0	1.93023	1.16411
491	0.176817	0.190919	0.123227	0.0931209	1.76817	1.90919	1.23227	0.931209	0.149756	0.0580143	0.11285	0.0713242	1.49756	1.20379	1.1285	0.766832
492	0.232655	0.198811	0.0589729	0.032219	2.32655	1.98811	0.589729	0.32219	0.224536	-0.0615572	0.190745	0.112896	2.24536	0.401397	1.90745	1.94258
493	0.2826	0.255236	0.105102	0.0982996	2.826	2.55236	1.05102	0.982996	0.247496	-0.10682	0.104596	0.00753446	2.47496	0	1.04596	0.289692
494	0.123333	0.115711	0.0681079	0.0648988	1.23333	1.15711	0.681079	0.648988	0.406902	-0.159763	0.119191	-0.0268314	4.06902	0	1.19191	0.202905
495	0.165174	0.13212	0.113754	0.0558436	1.65174	1.3212	1.13754	0.558436	-0.0359407	-0.0137781	0.0647258	0.0491682	0	0.689699	0.647258	1.48306
496	0.216709	0.242519	0.0582905	0.0440055	2.16709	2.42519	0.582905	0.440055	0.385928	-0.0531867	0.0994136	0.00507626	3.85928	0	0.994136	1.13472
497	0.225846	0.219797	0.104942	0.0908585	2.25846	2.19797	1.04942	0.908585	0.0216435	-0.0100935	0.0827617	-0.00165852	0.216435	0.894101	0.827617	1.17698
498	0.297186	0.297115	0.100119	0.10656	2.97186	2.97115	1.00119	1.0656	0.322689	0.218735	0.0627317	0.048692	3.22689	3.39405	0.627317	1.15703
499	-0.0106876	-0.0190083	0.0685561	0.0523396	0	0	0.685561	0.523396	0.282489	-0.0162225	0.116317	0.0434966	2.82489	0	1.16317	0.956134
500	0.11293	0.103732	0.148674	0.0869268	1.1293	1.03732	1.48674	0.869268	0.140643	0.264146	0.096861	-0.00974264	1.40643	2.64146	0.96861	0.594142
501	0.0988345	0.0916168	0.0698935	0.0899784	0.988345	0.916168	0.698935	0.899784	0.24781	-0.186485	0.0845411	0.0349275	2.4781	1.60835	0.845411	0.582942
502	0.244215	0.281662	0.121575	0.0613715	2.44215	2.81662	1.21575	0.613715	0.212381	0.131002	0.170424	0.0226885	2.12381	1.31002	1.70424	0.857234
503	0.111085	0.05849	0.102944	0.122478	1.11085	0.5849	1.02944	1.22478	0.183915	-0.0528681	0.0829756	0.0230592	1.83915	1.08176	0.829756	0.509836
504	0.205219	0.209393	0.0303567	0.048509	2.05219	2.09393	0.303567	0.48509	0.119903	0.0733438	0.0486493	0.011296	1.19903	0.733438	0.486493	0.385533
505	0.20271	0.177016	0.0904315	0.0265115	2.0271	1.77016	0.904315	0.265115	0.302838	-0.199222	0.0412707	0.0020979	3.02838	1.24575	0.412707	0.209262
506	0.0576152	0.0519769	0.0959816	0.0694863	0.576152	0.519769	0.959816	0.694863	0.251859	-0.112945	0.172055	0.0771097	2.51859	1.38012	1.72055	1.48843
507	0.0791772	0.074067	0.0963035	0.0745189	0.791772	0.74067	0.963035	0.745189	0.274625	-0.0188178	0.145737	0.0488519	2.74625	1.54534	1.45737	1.27521
508	0.32474	0.278716	0.12371	0.0941942	3.2474	2.78716	1.2371	0.941942	0.153452	-0.17341	0.162824	0.0474212	1.53452	0	1.62824	1.23479
509	0.230635	0.194025	0.122221	0.118454	2.30635	1.94025	1.22221	1.18454	0.281106	0.0757256	0.121027	0.0404611	2.81106	0.860108	1.21027	1.10532
510	0.148824	0.160241	0.102218	0.0505512	1.48824	1.60241	1.02218	0.505512	0.191127	-0.236859	0.080355	0.019496	1.91127	1.35018	0.80355	0.585516
511	0.0632658	0.0666768	0.10873	0.0538857	0.632658	0.666768	1.0873	0.538857	0.371619	-0.0511235	0.0982824	0.0271313	3.71619	0.0947417	0.982824	0.5912
512	0.0723426	0.0263333	0.0497283	0.0703083	0.723426	0.263333	0.497283	0.703083	0.234027	0.0310117	0.095593	0.00732638	2.34027	1.40523	0.95593	0.458329
513	0.266516	0.254405	0.0827632	0.0415103	2.66516	2.54405	0.827632	0.415103	0.20909	-0.121209	0.0642753	0.0340084	2.0909	0	0.642753	0.514076
514	0.17645	0.188717	0.0856504	0.0855792	1.7645	1.88717	0.856504	0.855792	0.23467	0.101435	0.109456	-0.00187723	2.3467	1.87868	1.09456	0.985747
515	0.261827	0.230856	0.10379	0.0962739	2.61827	2.30856	1.0379	0.962739	0.258068	-0.306865	0.101163	0.076257	2.58068	0	1.01163	0.76257
516	0.185665	0.175029	0.0783686	0.0699387	1.85665	1.75029	0.783686	0.699387	0.200625	0.232112	0.11106	0.0643521	2.00625	3.9592	1.1106	0.643521
517	0.0984254	0.0885516	0.114899	0.0658927	0.984254	0.885516	1.14899	0.658927	0.345697	-0.247629	0.116149	0.0118872	3.45697	0	1.16149	1.38727
518	-0.0268907	-0.00952531	0.145286	0.128756	0	0	1.45286	1.28756	0.130091	0.199786	0.14142	0.0430189	1.30091	3.6892	1.4142	1.29228
519	0.415721	0.388043	0.129606	0.108386	4.15721	3.88043	1.29606	1.08386	0.351636	0.0472661	0.0981316	0.0846064	3.51636	1.45625	0.981316	1.57237
520	0.0766821	0.0913825	0.141819	0.129063	0.766821	0.913825	1.41819	1.29063	0.10418	-0.159151	0.101619	0.090677	1.0418	0.0127784	1.01619	1.60041
521	0.0794818	0.0902401	0.144964	0.128782	0.794818	0.902401	1.44964	1.28782	0.0867164	-0.0938475	0.102664	0.0798938	0.867164	0.0163635	1.02664	1.44986
522	0.274295	0.278297	0.0607007	0.0540288	2.74295	2.78297	0.607007	0.540288	0.400113	0.103498	0.163426	0.00693705	4.00113	1.49174	1.63426	1.30783
523	-0.0400017	-0.0748448	0.0409365	0.0278897	0	0	0.409365	0.278897	0.136558	-0.0700957	0.0580793	0.0639715	1.36558	0	0.580793	1.3767
524	0.41039	0.382771	0.133361	0.08436	4.1039	3.82771	1.33361	0.8436	0.245687	-0.103227	0.051042	0.0637679	2.45687	2.07596	0.51042	1.46901
525	0.25982	0.264343	0.0671014	0.0795118	2.5982	2.64343	0.671014	0.795118	0.189633	0.0453747	0.135824	-0.0124393	1.89633	0.453747	1.35824	0.96187
526	0.131168	0.138141	0.125707	0.0862427	1.31168	1.38141	1.25707	0.862427	0.193654	-0.0789751	0.0865567	0.0730458	1.93654	0	0.865567	0.978528
527	0.157948	0.20403	0.112966	0.0798609	1.57948	2.0403	1.12966	0.798609	0.130811	-0.120264	0.157394	0.0242813	1.30811	1.66926	1.57394	1.31257
528	0.129057	0.109959	0.106563	0.0761737	1.29057	1.09959	1.06563	0.761737	0.101455	0.0721539	0.0863587	0.0787907	1.01455	0.721539	0.863587	1.11341
529	0.196752	0.181981	0.0386417	-0.00094498	1.96752	1.81981	0.386417	0	0.398291	0.0290801	0.112854	0.0417748	3.98291	1.56827	1.12854	0.832268
530	0.226953	0.223558	0.169794	0.157741	2.26953	2.23558	1.69794	1.57741	0.300378	-0.0326755	0.0728002	-0.00474423	3.00378	1.37512	0.728002	0.524153
531	0.0640014	0.0696441	0.200084	0.145781	0.640014	0.696441	2.00084	1.45781	0.305337	-0.0778972	0.151951	-0.00154063	3.05337	0.078229	1.51951	0.692484
532	0.398384	0.390515	0.107996	0.051409	3.98384	3.90515	1.07996	0.51409	0.287221	-0.0984358	0.101069	0.0606286	2.87221	0.267247	1.01069	1.17352
533	0.104358	0.0692417	0.0870593	0.0827398	1.04358	0.692417	0.870593	0.827398	0.138873	-0.17362	0.172409	0.0523528	1.38873	0.699813	1.72409	1.33871
534	0.142886	0.154366	0.0839693	0.0602295	1.42886	1.54366	0.839693	0.602295	0.36566	0.0813431	0.164251	0.0820662	3.6566	0.813431	1.64251	1.78391
535	0.134119	0.119415	0.0813964	0.0721771	1.34119	1.19415	0.813964	0.721771	0.254385	-0.00787763	0.155331	0.0671569	2.54385	0.210866	1.55331	1.37862
536	0.287497	0.234957	0.0853838	0.058903	2.87497	2.34957	0.853838	0.58903	0.204485	0.00861724	0.135951	0.0310179	2.04485	0.678965	1.35951	0.715275
537	0.122967	0.131922	0.0984912	0.0874348	1.22967	1.31922	0.984912	0.874348	0.264297	-0.0629583	0.0971782	0.0624831	2.64297	0.838232	0.971782	1.48633
538	0.125123	0.134368	0.0976027	0.0583778	1.25123	1.34368	0.976027	0.583778	0.176538	-0.042928	0.0541245	0.0355422	1.76538	0	0.541245	1.10564
539	0.219165	0.236943	0.0627367	0.0382008	2.19165	2.36943	0.627367	0.382008	0.276662	-0.00320109	0.0406997	0.0273107	2.76662	2.8638	0.406997	0.912593
540	0.159746	0.140319	0.10981	0.0876413	1.59746	1.40319	1.0981	0.876413	0.214647	-0.208645	0.145086	0.0614578	2.14647	0	1.45086	0.907792
541	0.123061	0.10957	0.0357779	0.0241118	1.23061	1.0957	0.357779	0.241118	0.2676	0.125117	0.149967	0.0582517	2.676	3.54369	1.49967	1.06262
542	0.0717515	0.0823979	0.148343	0.138825	0.717515	0.823979	1.48343	1.38825	0.169037	-0.1209	0.111821	0.0666036	1.69037	0	1.11821	1.15131
543	0.0552634	0.0818142	0.0479096	0.0351425	0.552634	0.818142	0.479096	0.351425	0.283062	0.0641942	0.106279	0.0684928	2.83062	0.641942	1.06279	1.19232
544	0.0456257	0.0262117	0.147333	0.143499	0.456257	0.262117	1.47333	1.43499	0.181982	-0.0599782	0.0786158	0.0354276	1.81982	0.232798	0.786158	0.832849
545	0.194211	0.202958	0.112991	0.105191	1.94211	2.02958	1.12991	1.05191	0.168494	-0.0668751	0.048218	0.0553337	1.68494	1.00519	0.48218	0.960138
546	0.0709202	0.0428622	0.123839	0.09105	0.709202	0.428622	1.23839	0.9105	0.180097	-0.144039	0.0549779	0.0232095	1.80097	0.149335	0.549779	0.924591
547	0.169888	0.195064	0.0847151	0.0712942	1.69888	1.95064	0.847151	0.712942	0.088393	0.0356341	0.0487862	-0.00411327	0.88393	1.21643	0.487862	0.277333
548	0.142945	0.135093	0.0351883	0.0198648	1.42945	1.35093	0.351883	0.198648	0.312894	-0.139514	0.179076	0.0637368	3.12894	0	1.79076	1.24329
549	0.325563	0.260024	0.0839135	0.0256207	3.25563	2.60024	0.839135	0.256207	0.294177	0.0747091	0.0560889	0.0188606	2.94177	2.05154	0.560889	0.562223
550	0.159721	0.131561	0.0948035	0.111197	1.59721	1.31561	0.948035	1.11197	0.0661143	-0.0800875	0.129886	0.0349539	0.661143	0	1.29886	0.773925
551	0.240849	0.236016	0.0732302	0.096241	2.40849	2.36016	0.732302	0.96241	0.339013	0.0660312	0.0827967	0.025805	3.39013	1.71012	0.827967	0.681922
552	0.126138	0.120926	0.10691	0.0702563	1.26138	1.20926	1.0691	0.702563	0.169148	-0.103289	0.105627	0.0384673	1.69148	1.70545	1.05627	1.07552
553	0.160783	0.164788	0.0682801	0.0534375	1.60783	1.64788	0.682801	0.534375	0.177253	0.0527896	0.0879669	0.0921087	1.77253	0.527896	0.879669	1.23436
554	0.140963	0.140732	0.123661	0.0856627	1.40963	1.40732	1.23661	0.856627	0.365059	-0.0579351	0.116238	0.000754832	3.65059	2.55272	1.16238	0.730182
555	0.226748	0.216423	0.0983865	0.119106	2.26748	2.16423	0.983865	1.19106	0.166851	-0.00560308	0.167321	0.018874	1.66851	0	1.67321	1.02435
556	0.142067	0.160637	0.0934621	0.112999	1.42067	1.60637	0.934621	1.12999	0.265849	-0.0334702	0.162089	0.0223555	2.65849	1.5042	1.62089	0.985814
557	0.140655	0.137891	0.0677105	0.0769146	1.40655	1.37891	0.677105	0.769146	0.162116	-0.0507678	0.165971	0.0297705	1.62116	0.43476	1.65971	1.08561
558	0.220881	0.212495	0.139864	0.090023	2.20881	2.12495	1.39864	0.90023	0.141134	-0.198626	0.0696348	0.0240774	1.41134	0.341872	0.696348	0.919992
559	0.22522	0.218532	0.0887276	0.102918	2.2522	2.18532	0.887276	1.02918	0.333114	0.148212	0.155378	0.0393495	3.33114	3.37945	1.55378	0.957659
560	0.176253	0.201218	0.0825775	0.095569	1.76253	2.01218	0.825775	0.95569	0.248299	-0.0703563	0.151813	0.0428238	2.48299	1.10788	1.51813	0.881435
561	0.181295	0.19788	0.0793062	0.0655828	1.81295	1.9788	0.793062	0.655828	0.310202	0.0276834	0.151336	0.0378826	3.10202	0.276834	1.51336	0.956805
562	0.176221	0.166332	0.106526	0.0985204	1.76221	1.66332	1.06526	0.985204	0.266139	0.0469498	0.101196	0.0226038	2.66139	0.469498	1.01196	0.710902
563	0.191027	0.205205	0.0824584	0.0610024	1.91027	2.05205	0.824584	0.610024	0.0568735	-0.0683589	0.0724392	0.0207247	0.568735	0.908908	0.724392	0.704617
564	0.204424	0.172121	0.0934782	0.0816843	2.04424	1.72121	0.934782	0.816843	0.297482	0.111752	0.114779	0.0544431	2.97482	1.11752	1.14779	0.799141
565	0.120712	0.109834	0.0813387	0.0713975	1.20712	1.09834	0.813387	0.713975	0.140443	-0.102718	0.0732573	0.0397552	1.40443	0.5877	0.732573	0.894846
566	0.105815	0.126388	0.0637396	0.0683029	1.05815	1.26388	0.637396	0.683029	0.286598	-0.00835002	0.0699851	0.0580061	2.86598	0.526529	0.699851	1.27237
567	0.114065	0.0877935	0.0792422	0.0852787	1.14065	0.877935	0.792422	0.852787	0.292225	-0.00924002	0.0522873	0.0355484	2.92225	0.670698	0.522873	0.709624
568	0.276249	0.27748	0.0708912	0.0296251	2.76249	2.7748	0.708912	0.296251	0.182396	-0.0406724	0.11361	0.0123345	1.82396	0	1.1361	0.712253
569	0.0711868	0.0633075	0.0917693	0.0407176	0.711868	0.633075	0.917693	0.407176	0.204626	-0.0523077	0.135874	0.0606261	2.04626	0.565517	1.35874	0.710261
570	0.0995523	0.0889618	0.101078	0.0436039	0.995523	0.889618	1.01078	0.436039	0.202033	-0.0513882	0.137538	0.0671402	2.02033	0.795745	1.37538	0.807085
571	0.294212	0.255727	0.0907989	0.0831731	2.94212	2.55727	0.907989	0.831731	0.219655	-0.068124	0.0899214	0.0294269	2.19655	1.36938	0.899214	0.767977
572	0.135053	0.0958038	0.0959514	0.0859997	1.35053	0.958038	0.959514	0.859997	0.101432	-0.0944916	0.124599	0.0185466	1.01432	0.0536408	1.24599	0.503198
573	0.223428	0.199008	0.0866357	0.0786048	2.23428	1.99008	0.866357	0.786048	0.309347	-0.00423184	0.11127	0.0328413	3.09347	0.355327	1.1127	1.14838
574	0.131597	0.114569	0.0129104	-0.00646067	1.31597	1.14569	0.129104	0	0.246135	-0.116594	0.0559767	0.0597284	2.46135	1.23426	0.559767	1.39855
575	0.124279	0.126449	0.161631	0.133724	1.24279	1.26449	1.61631	1.33724	0.296245	-0.112328	0.119121	0.0432326	2.96245	0.552107	1.19121	1.32774
576	0.150234	0.122696	0.147964	0.120184	1.50234	1.22696	1.47964	1.20184	0.271387	-0.0520609	0.132301	0.0395684	2.71387	0.610651	1.32301	1.4895
577	0.0985245	0.0899846	0.149588	0.10621	0.985245	0.899846	1.49588	1.0621	0.231496	-0.0884309	0.0819593	0.0452018	2.31496	1.3012	0.819593	1.23612
578	0.17089	0.161685	0.108093	0.111924	1.7089	1.61685	1.08093	1.11924	0.208079	0.0570247	0.0564394	0.0502594	2.08079	0.570247	0.564394	1.32406
579	0.246182	0.226164	0.0437004	0.0548649	2.46182	2.26164	0.437004	0.548649	0.244459	-0.075701	0.108963	0.0136164	2.44459	0.310529	1.08963	1.1712
580	0.081418	0.0328063	0.0719047	0.0737125	0.81418	0.328063	0.719047	0.737125	0.236687	0.0124868	0.0973158	0.0691512	2.36687	0.441775	0.973158	1.29341
581	0.278034	0.25733	0.0852651	0.0982635	2.78034	2.5733	0.852651	0.982635	0.21011	0.0409617	0.113886	0.0263141	2.1011	0.409617	1.13886	0.776818
582	0.106826	0.11493	0.084341	0.0474985	1.06826	1.1493	0.84341	0.474985	0.242761	-0.000418875	0.095736	0.0529734	2.42761	1.33308	0.95736	0.860682
583	0.159405	0.152569	0.14668	0.0814729	1.59405	1.52569	1.4668	0.814729	0.180095	-0.0287836	0.142464	0.043876	1.80095	0	1.42464	0.554998
584	0.221994	0.165816	0.0786962	0.013217	2.21994	1.65816	0.786962	0.13217	0.189074	-0.012034	0.0966717	0.0110769	1.89074	0.123067	0.966717	0.179108
585	0.0762658	0.11964	0.0608902	0.0896649	0.762658	1.1964	0.608902	0.896649	0.261268	0.0352494	0.0438433	-0.0378716	2.61268	1.20706	0.438433	0.223359
586	0.261149	0.23716	0.0657014	0.0417691	2.61149	2.3716	0.657014	0.417691	0.180448	-0.154869	0.07225	0.0131245	1.80448	1.44042	0.7225	0.644063
587	0.0815066	0.0519925	0.116231	0.0932794	0.815066	0.519925	1.16231	0.932794	0.259392	0.0812371	0.0812459	0.0156042	2.59392	0.812371	0.812459	0.649082
588	0.172066	0.173932	0.155836	0.0776269	1.72066	1.73932	1.55836	0.776269	0.242351	0.044622	0.106358	0.0922779	2.42351	1.90084	1.06358	1.55657
589	0.229888	0.20552	0.130692	0.0779173	2.29888	2.0552	1.30692	0.779173	0.103908	-0.17708	0.101176	0.0819377	1.03908	0	1.01176	1.3643
590	0.0551438	0.0619448	0.141422	0.0858027	0.551438	0.619448	1.41422	0.858027	0.298698	0.176893	0.110312	0.0462665	2.98698	1.76893	1.10312	0.642451
591	0.241398	0.251783	0.0687298	0.0289248	2.41398	2.51783	0.687298	0.289248	0.111935	-0.310572	0.0959381	0.0317058	1.11935	0	0.959381	0.434629
592	0.242478	0.230021	0.0895823	0.068605	2.42478	2.30021	0.895823	0.68605	0.339477	0.245092	0.0625519	0.022214	3.39477	3.44992	0.625519	0.942177
593	0.24271	0.252868	0.0580518	0.0660489	2.4271	2.52868	0.580518	0.660489	0.222207	-0.151239	0.0705453	0.0133666	2.22207	1.25383	0.705453	0.733382
594	0.138383	0.109311	0.0552098	0.0579719	1.38383	1.09311	0.552098	0.579719	0.320958	-0.033534	0.198043	0.0283143	3.20958	0	1.98043	0.702999
595	0.202012	0.224369	0.118989	0.081935	2.02012	2.24369	1.18989	0.81935	0.120618	-0.0509559	0.0928292	0.0428723	1.20618	1.42655	0.928292	0.691624
596	0.21251	0.210273	0.0712889	0.0626937	2.1251	2.10273	0.712889	0.626937	0.249402	-0.161505	0.0999263	0.0327897	2.49402	0	0.999263	1.08167
597	0.174723	0.129165	0.135739	0.115125	1.74723	1.29165	1.35739	1.15125	0.191047	0.0602443	0.17393	0.0598883	1.91047	1.53925	1.7393	1.40245
598	0.0459432	0.00869335	0.0453179	0.0252918	0.459432	0.0869335	0.453179	0.252918	0.274244	-0.0680016	0.0181066	-0.00255977	2.74244	0	0.181066	0.540575
599	0.196933	0.167013	0.117913	0.0765275	1.96933	1.67013	1.17913	0.765275	0.110598	-0.215772	0.0701557	0.0181064	1.10598	0.310514	0.701557	0.713377
600	0.190026	0.222462	0.0529776	0.0270495	1.90026	2.22462	0.529776	0.270495	0.450529	0.0329933	0.136417	0.0835173	4.50529	0.727446	1.36417	1.07014
601	0.0177479	0.0605421	0.101369	0.104967	0.177479	0.605421	1.01369	1.04967	0.251374	-0.160655	0.0589671	0.0257384	2.51374	0	0.589671	0.839122
602	0.324745	0.241914	0.0273358	0.0399356	3.24745	2.41914	0.273358	0.399356	0.0875865	0.0019797	0.137038	0.0337658	0.875865	2.0656	1.37038	0.972922
603	0.106934	0.0612144	0.0408466	0.0480598	1.06934	0.612144	0.408466	0.480598	0.075676	0.00229176	0.0970096	0.0528877	0.75676	2.61868	0.970096	0.980119
604	0.114878	0.108482	0.0394828	0.0412252	1.14878	1.08482	0.394828	0.412252	0.339751	-0.0841986	0.144754	0.0282902	3.39751	0	1.44754	0.497652
605	0.220061	0.18917	0.096581	0.0727233	2.20061	1.8917	0.96581	0.727233	0.108042	0.0594754	0.0823964	0.0189624	1.08042	4.22151	0.823964	0.777941
606	0.0641466	0.0839665	0.0794538	0.0682919	0.641466	0.839665	0.794538	0.682919	0.410337	-0.196065	0.143599	0.0215582	4.10337	0	1.43599	0.785409
607	0.239403	0.214246	0.0824239	0.0664337	2.39403	2.14246	0.824239	0.664337	0.154829	0.110279	0.0936144	0.0323864	1.54829	3.40416	0.936144	0.656862
608	0.310024	0.278916	0.126606	0.112905	3.10024	2.78916	1.26606	1.12905	0.233995	-0.0966032	0.0804426	0.0171475	2.33995	0.0472189	0.804426	0.572332
609	0.0966132	0.0684431	0.157906	0.146511	0.966132	0.684431	1.57906	1.46511	0.250464	-0.102762	0.128656	0.0393308	2.50464	0.482108	1.28656	1.17196
610	0.260551	0.235669	0.0182046	0.00990595	2.60551	2.35669	0.182046	0.0990595	0.127116	0.00168322	0.0608761	0.00333246	1.27116	0.637584	0.608761	0.0333246
611	0.115933	0.12072	0.114416	0.130656	1.15933	1.2072	1.14416	1.30656	0.242426	-0.0497878	0.16328	0.0354672	2.42426	0	1.6328	0.916287
612	0.142789	0.165958	0.120839	0.0533613	1.42789	1.65958	1.20839	0.533613	0.111807	-0.112797	0.111488	0.0337963	1.11807	0.333822	1.11488	0.514684
613	0.151344	0.18351	0.0996705	0.0234112	1.51344	1.8351	0.996705	0.234112	0.177003	-0.201776	0.0738699	0.0429771	1.77003	0.209682	0.738699	1.2485
614	0.194632	0.185267	0.107003	0.0376692	1.94632	1.85267	1.07003	0.376692	0.300976	0.0436815	0.0987671	0.0530436	3.00976	0.436815	0.987671	0.998612
615	0.0684723	0.0588205	0.0618348	0.086181	0.684723	0.588205	0.618348	0.86181	0.143734	-0.0497879	0.114052	0.0106944	1.43734	1.16622	1.14052	0.506269
616	0.398183	0.387653	0.163613	0.190245	3.98183	3.87653	1.63613	1.90245	0.158491	-0.0245988	0.0966074	0.0192371	1.58491	0	0.966074	0.556557
617	-0.0169675	-0.0248198	0.147408	0.0824371	0	0	1.47408	0.824371	0.362013	-0.0516684	0.0914409	0.0300845	3.62013	1.12921	0.914409	0.37627
618	0.118177	0.135653	0.0959892	0.100121	1.18177	1.35653	0.959892	1.00121	0.289414	-0.0173175	0.125099	0.0136589	2.89414	0.860754	1.25099	0.327093
619	0.134204	0.142437	0.0875367	0.0558623	1.34204	1.42437	0.875367	0.558623	0.204053	-0.000169249	0.111014	0.0212361	2.04053	0	1.11014	0.620317
620	0.156155	0.16277	0.109709	0.0805337	1.56155	1.6277	1.09709	0.805337	0.299208	-0.0506957	0.0810798	0.0529205	2.99208	1.81799	0.810798	0.993141
621	0.196053	0.242059	0.132781	0.0975151	1.96053	2.42059	1.32781	0.975151	0.0792703	0.0530838	0.105289	0.0281944	0.792703	0.530838	1.05289	0.936159
622	0.118001	0.125371	0.0517847	0.0614577	1.18001	1.25371	0.517847	0.614577	0.348572	-0.0814515	0.0894683	0.0404849	3.48572	0.24599	0.894683	0.714895
623	0.123564	0.145895	0.15615	0.184156	1.23564	1.45895	1.5615	1.84156	0.113284	-0.0394367	0.115467	0.0508285	1.13284	0.922008	1.15467	1.13933
624	0.223754	0.238041	0.184183	0.158412	2.23754	2.38041	1.84183	1.58412	0.1675	-0.059604	0.110702	0.0405229	1.675	0.887718	1.10702	0.986577
625	0.154954	0.18411	0.0828883	0.09162	1.54954	1.8411	0.828883	0.9162	0.146259	-0.0741166	0.0812974	0.0159703	1.46259	0.00895487	0.812974	0.386835
626	0.166473	0.119249	0.127041	0.0718668	1.66473	1.19249	1.27041	0.718668	0.233372	0.0472422	0.0932065	0.02005	2.33372	1.28667	0.932065	0.83604
627	0.190562	0.246259	0.072553	0.0449492	1.90562	2.46259	0.72553	0.449492	0.216912	0.037008	0.0868704	0.0273457	2.16912	1.60288	0.868704	1.11508
628	0.180891	0.1333	0.0857984	0.0590186	1.80891	1.333	0.857984	0.590186	0.213725	0.0862101	0.0577691	0.00671103	2.13725	1.38691	0.577691	0.206375
629	0.154744	0.132818	0.079041	0.0437328	1.54744	1.32818	0.79041	0.437328	0.168054	-0.136438	0.0970778	0.0230463	1.68054	0	0.970778	0.760293
630	0.0576681	0.0272041	0.0558378	0.0378747	0.576681	0.272041	0.558378	0.378747	0.157798	0.125213	0.0842712	-2.35725e-05	1.57798	1.25213	0.842712	0.581053
631	0.199274	0.21844	0.126688	0.099035	1.99274	2.1844	1.26688	0.99035	0.216115	0.0313631	0.128706	0.0846712	2.16115	0.973451	1.28706	1.48536
632	0.260216	0.211844	0.139516	0.118436	2.60216	2.11844	1.39516	1.18436	0.250093	0.0809298	0.0823069	0.00982036	2.50093	1.54535	0.823069	0.703021
633	0.188893	0.155129	0.0668804	0.0624931	2.12778	1.55129	0.668804	0.624931	0.241977	-0.128852	0.0814461	0.0749314	2.41977	0	0.814461	1.57049
634	0.119435	0.16164	0.10978	0.0663158	1.19435	1.6164	1.0978	0.663158	0.235878	-0.076309	0.065592	-0.0401971	2.35878	0.504817	0.65592	0.18698
635	0.231074	0.200645	0.101464	0.0909086	2.31074	2.00645	1.01464	0.909086	0.176493	-0.00753599	0.0818191	0.0527416	1.76493	0	0.818191	1.6919
636	0.063991	0.0317786	0.076398	0.0648529	0.63991	0.317786	0.76398	0.648529	0.321126	-0.118179	0.124695	0.0268341	3.21126	0.986456	1.24695	1.07096
637	0.237937	0.270015	0.0684637	0.0725812	3.16678	3.68521	0.684637	0.725812	0.124581	0.0335634	0.153206	0.0339519	1.24581	0.335634	1.53206	0.82086
638	0.0722591	0.0557899	0.082601	0.0757055	0.722591	0.557899	0.82601	0.757055	0.35769	0.171365	0.0892118	0.0524491	3.5769	1.71365	0.892118	1.10916
639	0.241162	0.215466	0.0852492	0.0740259	2.41162	2.15466	0.852492	0.740259	0.160457	-0.146011	0.130592	0.031355	1.60457	1.22631	1.30592	0.962391
640	0.282025	0.267023	0.0626639	0.0291044	2.82025	2.67023	0.626639	0.291044	0.209884	-0.0165033	0.140356	0.0374458	2.09884	2.4642	1.40356	0.941503
641	0.0152046	0.0460987	0.0945253	0.0582623	0.152046	0.460987	0.945253	0.582623	0.269444	-0.067579	0.14478	0.0509027	2.69444	0	1.4478	1.49656
642	0.182253	0.171382	0.114457	0.0888471	1.82253	1.71382	1.14457	0.888471	0.290967	-0.0578732	0.0496572	0.0349821	2.90967	0.119006	0.496572	1.08764
643	0.260694	0.233155	0.00990718	-0.0109397	2.60694	2.33155	0.0990718	0	0.170182	0.0203953	0.0905876	0.0842865	1.70182	0.597902	0.905876	1.79296
644	0.104035	0.12179	0.0521437	0.0163644	1.04035	1.2179	0.521437	0.163644	0.293471	0.136337	0.121478	0.0387014	2.93471	1.36337	1.21478	0.654044
645	0.1817	0.201102	0.0850923	0.0601364	1.817	2.01102	0.850923	0.601364	0.262639	-0.234072	0.116803	0.018567	2.62639	2.22703	1.16803	1.13615
646	0.40851	0.368023	0.0641388	0.0497114	4.0851	3.68023	0.641388	0.497114	0.186799	-0.0817159	0.112386	0.04006	1.86799	0.958708	1.12386	1.27382
647	0.0101872	-0.0393428	0.079744	0.0793137	0.101872	0	0.79744	0.793137	0.187755	0.124772	0.0453117	0.0513972	1.87755	1.24772	0.453117	0.672994
648	0.404241	0.429344	0.0947178	0.0577826	4.04241	4.29344	0.947178	0.577826	0.294444	-0.153192	0.125311	-0.00763217	2.94444	1.07577	1.25311	0.415126
649	0.224178	0.231515	0.0839683	0.0547666	2.24178	2.31515	0.839683	0.547666	0.182007	-0.175412	0.0844707	0.0499516	1.82007	0.666527	0.844707	0.74927
650	0.272126	0.263529	0.0954827	0.0607416	2.72126	2.94552	0.954827	0.607416	0.168336	0.0737583	0.143624	0.0857897	1.68336	0.737583	1.43624	1.20887
651	0.0726299	0.0560605	0.0969641	0.0557815	0.726299	0.560605	0.969641	0.557815	0.0961174	-0.0132948	0.100117	0.0785717	0.961174	0.779284	1.00117	1.07164
652	0.291909	0.306339	0.0796341	0.0672177	2.91909	3.06339	0.796341	0.672177	0.359364	-0.0704997	0.0583791	0.0263419	3.59364	0	0.583791	1.38922
653	-0.0425172	-0.0304352	0.0779868	0.0585795	0	0	0.779868	0.585795	0.0784515	-0.0192286	0.0992298	0.0656977	0.784515	1.90118	0.992298	0.656977
654	0.194667	0.191782	0.0897668	0.0362293	1.94667	1.91782	0.897668	0.362293	0.251985	-0.100581	0.0687282	0.0147175	2.51985	0.371532	0.687282	1.22914
655	0.192042	0.196801	0.11114	0.0964803	1.92042	1.96801	1.1114	0.964803	0.131378	-0.0321835	0.107028	0.0125691	1.31378	0.343671	1.07028	0.862019
656	0.16377	0.160539	0.084318	0.0344131	1.6377	1.60539	0.84318	0.344131	0.180111	-0.0309684	0.11237	0.0107067	1.80111	0	1.1237	0.793666
657	0.178365	0.164893	0.108266	0.117414	1.78365	1.64893	1.08266	1.17414	0.213404	0.0689437	0.069371	0.00789524	2.13404	1.85728	0.69371	1.01488
658	0.0763291	0.071977	0.100796	0.0887511	0.763291	0.71977	1.00796	0.887511	0.199043	0.0236601	0.10201	0.0571631	1.99043	0.328517	1.0201	0.88318
659	0.246864	0.213237	0.0783323	0.0471839	2.46864	2.13237	0.783323	0.471839	0.252099	-0.0534979	0.0684634	0.0214636	2.52099	1.38234	0.684634	1.09838
660	0.119054	0.0965164	0.103771	0.0745708	1.19054	0.965164	1.03771	0.745708	0.342853	0.0298681	0.134096	0.0219663	3.42853	0.298681	1.34096	0.877192
661	0.233843	0.200496	0.0597009	0.0563681	2.33843	2.00496	0.597009	0.563681	0.254314	0.0548367	0.0633183	0.0488759	2.54314	2.36592	0.633183	1.4541
662	0.064768	0.107882	0.0920913	0.0862744	0.64768	1.07882	0.920913	0.862744	0.0208509	-0.190162	0.126261	0.0180215	0.208509	0	1.26261	0.829054
663	0.259753	0.205588	0.0876222	0.0331408	2.59753	2.05588	0.876222	0.331408	0.237054	-0.082823	0.0873342	0.0742186	2.37054	0	0.873342	2.30605
664	0.2616	0.276567	0.0900564	0.0794884	2.616	2.76567	0.900564	0.794884	0.216353	0.0142445	0.10206	0.0360231	2.16353	0.142445	1.0206	1.193
665	0.279867	0.211376	0.0641604	0.0339351	2.79867	2.11376	0.641604	0.339351	0.133255	0.179346	0.0835176	0.0126418	1.33255	2.29626	0.835176	1.65454
666	0.123289	0.100852	0.127571	0.106272	1.23289	1.00852	1.27571	1.06272	0.199772	0.134967	0.116095	0.060878	1.99772	1.34967	1.16095	1.1606
667	0.0503265	0.0765817	0.0722874	0.0468841	0.503265	0.765817	0.722874	0.468841	0.246966	0.24788	0.0964576	0.0111402	2.46966	3.37145	0.964576	0.545868
668	0.152138	0.14487	0.0902148	0.0582195	1.52138	1.4487	0.902148	0.582195	0.164547	-0.299484	0.115967	0.027101	1.64547	0	1.15967	0.912285
669	0.205417	0.161002	0.0348981	-0.000976229	2.05417	1.61002	0.348981	0	0.341018	0.1683	0.0926752	0.0726706	3.41018	2.82568	0.926752	1.15367
670	0.18335	0.18319	0.136988	0.10692	1.8335	1.8319	1.36988	1.0692	0.122535	-0.0872557	0.0743278	0.00255559	1.22535	0.0319156	0.743278	0.875246
671	0.220588	0.238385	0.0861099	0.0813184	2.20588	2.38385	0.861099	0.813184	0.376097	0.047347	0.0862419	0.0761591	3.76097	0.47347	0.862419	0.925844
672	0.136958	0.124642	0.132727	0.0977125	1.36958	1.24642	1.32727	0.977125	0.062422	-0.10307	0.0992425	0.0270515	0.62422	0	0.992425	0.646522
673	0.200015	0.176048	0.0923284	0.122104	2.00015	1.76048	0.923284	1.22104	0.324729	0.0514422	0.0465148	0.00741285	3.24729	1.51444	0.465148	0.463214
674	0.0483205	0.0613522	0.183002	0.140152	0.483205	0.613522	1.83002	1.40152	0.369571	0.0445069	0.161321	0.0438287	3.69571	1.93854	1.61321	0.773411
675	0.269619	0.214125	0.151777	0.126739	2.69619	2.14125	1.51777	1.26739	0.179015	-0.0386918	0.067534	0.0221899	1.79015	0	0.67534	0.590437
676	0.232784	0.216791	0.0886118	0.0790467	2.32784	2.16791	0.886118	0.790467	0.231812	0.0137088	0.101825	0.000202006	2.31812	1.8559	1.01825	0.66769
677	0.0979081	0.13534	0.123773	0.0543461	0.979081	1.3534	1.23773	0.543461	0.362403	-0.0970392	0.0477752	0.0366947	3.62403	0.847581	0.477752	0.741508
678	0.221597	0.213334	0.128752	0.0413044	2.37936	2.39627	1.28752	0.413044	0.334531	-0.138463	0.0705961	0.00921372	3.34531	1.26602	0.705961	0.380159
679	0.138745	0.124756	0.0997427	0.0318428	1.38745	1.24756	0.997427	0.318428	0.102593	0.0961966	0.109661	0.0548993	1.02593	0.961966	1.09661	1.14059
680	0.220077	0.218352	0.17756	0.0861058	2.20077	2.18352	1.7756	0.861058	0.213047	0.0257629	0.11071	0.00103969	2.13047	0.257629	1.1071	0.665523
681	0.240258	0.223732	0.185434	0.104644	2.40258	2.23732	1.85434	1.04644	0.29697	-0.0430083	0.0825908	0.0593938	2.9697	0	0.825908	0.915547
682	0.122305	0.157818	0.066233	-0.00133838	1.22305	1.57818	0.66233	0	0.120718	-0.112038	0.0733464	0.0410705	1.20718	1.27642	0.733464	1.16332
683	0.224892	0.2256	0.137886	0.0671585	2.24892	2.256	1.37886	0.671585	0.239228	-0.0290764	0.0918386	0.0493389	2.39228	0	0.918386	1.34003
684	0.076527	0.0761825	0.0530094	-0.00386795	1.18707	0.833633	0.530094	0	0.28161	-0.115904	0.118223	0.0490557	2.8161	0.109108	1.18223	0.715471
685	0.017529	0.017126	0.117381	0.133545	0.17529	0.17126	1.17381	1.33545	0.202221	0.0233945	0.0666849	0.00240079	2.02221	0.233945	0.666849	0.32904
686	0.248477	0.259496	0.0603101	0.056642	2.48477	2.59496	0.603101	0.56642	0.20924	0.121552	0.0373271	-0.0106226	2.0924	1.21552	0.373271	0.415747
687	0.166621	0.191118	0.130582	0.123739	1.66621	1.91118	1.30582	1.23739	0.257578	-0.136844	0.171703	0.0626801	2.57578	0.879161	1.71703	0.979422
688	0.19067	0.148739	0.0942221	0.0886218	1.9067	1.48739	0.942221	0.886218	0.183042	0.0823428	0.17988	0.0620849	1.83042	1.4881	1.7988	1.00193
689	0.0121955	0.0122546	0.0505766	0.0601342	0.372048	0.202763	0.505766	0.601342	0.2961	-0.164337	0.0733202	0.0192665	2.961	0.641095	0.733202	0.461478
690	0.0612451	0.0650077	0.0968843	0.0556764	0.612451	0.650077	0.968843	0.556764	0.225838	-0.0409722	0.101244	0.0253159	2.25838	0.971291	1.01244	0.636683
691	0.0842241	0.0679482	0.0967876	0.0871995	0.842241	0.92955	0.967876	0.871995	0.191301	-0.0194128	0.114072	0.0483959	1.91301	0	1.14072	0.854161
692	-0.0846513	-0.104711	0.0620711	0.0785454	0	0	0.620711	0.785454	0.241582	0.0929841	0.0783439	0.0223442	2.41582	2.26096	0.783439	0.575002
693	-0.115287	-0.130967	0.0955207	0.102157	0	0	0.955207	1.02157	0.169536	-0.146233	0.0830768	0.0274409	1.69536	0	0.830768	0.65038
694	0.00184595	-0.0040319	0.0706002	0.0613815	0.0184595	0	0.706002	0.613815	0.231679	0.0924632	0.101967	0.0432286	2.31679	2.38563	1.01967	1.01295
695	0.397873	0.331733	0.113673	0.097216	3.97873	3.31733	1.13673	0.97216	0.267604	-0.0347387	0.0887075	0.0313344	2.67604	0	0.887075	1.02235
696	0.402515	0.393516	0.0535983	0.0338086	4.02515	3.93516	0.535983	0.338086	0.189297	-0.0401088	0.0661029	0.00672144	1.89297	0.769658	0.661029	0.815441
697	0.0734799	0.0791786	0.102602	0.0566506	0.734799	0.791786	1.02602	0.566506	0.168996	-0.16807	0.106977	0.0537009	1.68996	0	1.06977	0.723275
698	0.306691	0.262718	0.104718	0.0855824	3.06691	2.62718	1.04718	0.855824	0.329681	0.0507053	0.108667	0.0543988	3.29681	0.891625	1.08667	0.70129
699	0.170152	0.182432	0.109999	0.103699	1.70152	1.82432	1.09999	1.03699	0.120953	-0.0340368	0.113331	0.0304173	1.20953	0	1.13331	0.304173
700	0.196829	0.168066	0.0508636	0.0447172	1.96829	1.68066	0.508636	0.447172	0.0381266	0.0172547	0.0562483	0.0256236	0.381266	0.785623	0.562483	1.13973
701	0.213727	0.151002	0.0597215	0.0395008	2.13727	1.51002	0.597215	0.395008	0.162499	0.0651647	0.0718192	0.0275581	1.62499	2.09537	0.718192	0.818475
702	0.149336	0.114699	0.0671043	0.030121	1.49336	1.14699	0.671043	0.30121	0.245102	-0.236994	0.138657	0.101611	2.45102	0	1.38657	1.90523
703	0.175318	0.149478	0.0480339	0.0271944	1.75318	1.49478	0.480339	0.271944	0.210285	-0.0697034	0.132694	0.109598	2.10285	0	1.32694	2.08456
704	0.215842	0.199982	0.13905	0.116948	2.15842	1.99982	1.3905	1.16948	0.162438	0.0339763	0.0967411	0.0335231	1.62438	0.954256	0.967411	0.45629
705	0.212387	0.202766	0.124347	0.100073	2.12387	2.02766	1.24347	1.00073	0.332312	-0.0937906	0.106496	0.0635598	3.32312	0	1.06496	0.867254
706	0.323999	0.313961	0.0825527	0.0125418	3.23999	3.13961	0.825527	0.125418	0.35654	-0.102541	0.0735357	0.0180403	3.5654	0.68092	0.735357	1.00741
707	0.14481	0.143993	0.0329722	0.0644498	1.4481	1.43993	0.329722	0.644498	0.173342	-0.0329246	0.14763	0.0590711	1.73342	0	1.4763	1.15134
708	0.0436428	0.0276914	0.139657	0.0860847	0.436428	0.276914	1.39657	0.860847	0.116195	0.0320626	0.07682	0.00203189	1.16195	0.320626	0.7682	0.231939
709	0.0456302	0.0356672	0.0794111	0.0171507	0.456302	0.356672	0.794111	0.171507	0.1781	0.0491007	0.140683	0.0944981	1.781	0.730059	1.40683	1.53489
710	0.160628	0.140746	0.131263	0.109257	1.60628	1.40746	1.31263	1.09257	0.335274	-0.165509	0.0587104	-0.0167112	5.79163	0.764178	0.587104	0.455253
711	0.0989518	0.0987782	0.0589674	0.0264873	0.989518	0.987782	0.589674	0.264873	-0.104517	-0.0393813	0.0521572	0.00454362	0	0	0.521572	0.488431
712	0.284158	0.266353	0.0755292	0.0672808	2.84158	2.66353	0.755292	0.672808	0.423001	0.126416	0.111627	0.0919986	4.23001	2.08091	1.11627	1.54072
713	0.130493	0.0921191	0.115723	0.100766	1.30493	0.921191	1.15723	1.00766	-0.0314321	-0.177826	0.113269	0.0385097	0	0	1.13269	1.15467
714	0.139788	0.111229	0.0422335	0.0447152	1.39788	1.11229	0.422335	0.447152	0.361709	0.0455776	0.150506	0.0675321	3.61709	2.31191	1.50506	1.27915
715	0.29516	0.232599	0.0445768	0.0213055	2.9516	2.32599	0.445768	0.213055	0.261928	-0.000988	0.0553095	-0.0022052	2.61928	1.57189	0.553095	0.555858
716	0.191338	0.16324	0.0715635	0.0517119	1.91338	1.6324	0.715635	0.517119	0.164277	-0.107532	0.139645	0.0718109	1.64277	0	1.39645	1.05576
717	0.209649	0.246634	0.0963949	0.0791887	2.09649	2.46634	0.963949	0.791887	0.23398	0.128939	0.0477715	-0.0112345	2.3398	2.42317	0.477715	0.257634
718	0.217388	0.219983	0.0552021	0.0406434	2.17388	2.19983	0.552021	0.406434	0.215177	-0.204826	0.064359	0.0301123	2.15177	0	0.64359	0.966223
719	0.130675	0.119548	0.103008	0.074443	1.30675	1.19548	1.03008	0.74443	0.301826	0.0192371	0.123801	0.0294338	3.01826	1.06005	1.23801	0.55974
720	0.218237	0.197668	0.060037	0.0397688	2.18237	1.97668	0.60037	0.397688	0.294685	-0.105176	0.115576	0.0865503	2.94685	1.31147	1.15576	1.44543
721	0.24723	0.258076	0.0634073	0.0561954	2.4723	2.58076	0.634073	0.561954	0.0884553	-0.025423	0.0885072	0.015789	0.884553	0	0.885072	0.44914
722	0.153929	0.139504	0.1018	0.0932942	1.53929	1.39504	1.018	0.932942	0.367337	-0.0621868	0.0690257	0.0630154	3.67337	0.479431	0.690257	0.762301
723	0.211169	0.228716	0.119194	0.0709187	2.11169	2.28716	1.19194	0.709187	0.324435	-0.0184982	0.0484033	0.0555464	3.24435	0	0.484033	1.54668
724	0.109253	0.09642	0.0930294	0.0396898	1.09253	0.9642	0.930294	0.396898	0.368538	0.00342849	0.100747	0.0256148	3.68538	0.0342849	1.00747	0.62645
725	0.142198	0.152009	0.133565	0.0345476	1.42198	1.52009	1.33565	0.345476	0.187898	-0.0936804	0.0577447	0.0497258	1.87898	1.56804	0.577447	1.12302
726	0.133077	0.102016	0.150596	0.0474363	1.33077	1.02016	1.50596	0.474363	0.221887	-0.0168727	0.0937438	0.0290002	2.21887	0	0.937438	0.883514
727	0.0795885	0.0371022	0.103514	0.00948325	0.795885	0.371022	1.03514	0.0948325	0.246857	0.0431626	0.108723	0.0921318	2.46857	0.996214	1.08723	0.976685
728	0.151632	0.140803	0.0314396	0.0196999	1.51632	1.40803	0.314396	0.196999	0.239545	0.0379675	0.10909	-0.0078415	2.39545	0.379675	1.0909	0.0114182
729	0.0883874	0.0683528	0.153901	0.154084	0.883874	0.683528	1.53901	1.54084	0.236574	0.0814387	0.0791053	0.0128936	2.36574	0.814387	0.791053	0.128936
730	0.285727	0.309687	0.0234584	0.0169656	2.85727	3.09687	0.234584	0.169656	0.232067	-0.0336739	0.145977	0.0353865	2.32067	1.14175	1.45977	1.07345
731	0.351306	0.256741	0.116544	0.121388	3.51306	2.56741	1.16544	1.21388	0.252465	0.0253219	0.00865089	-0.00822246	2.52465	3.37918	0.0865089	0.0684813
732	0.0512944	0.0788114	0.14532	0.102256	0.512944	0.788114	1.4532	1.02256	0.229656	-0.221305	0.101319	-0.00119	2.29656	0	1.01319	0.997973
733	0.16562	0.200187	0.106851	0.108073	1.6562	2.00187	1.06851	1.08073	0.175466	-0.0784443	0.0988287	0.0101971	1.75466	0.0954905	0.988287	1.02829
734	0.151062	0.192899	0.0976906	0.0720074	1.51062	1.92899	0.976906	0.720074	-0.000814462	-0.114702	0.132433	-0.000115424	0	1.55952	1.32433	0.809272
735	0.287045	0.259209	0.0801632	0.0620549	2.87045	2.59209	0.801632	0.620549	0.218373	0.0522327	0.0703216	-0.00184942	2.18373	0.522327	0.703216	0.883518
736	0.0941011	0.06918	0.082092	0.05841	0.941011	0.6918	0.82092	0.5841	0.151018	-0.0476024	0.155867	0.0550425	1.51018	0	1.55867	0.550425
737	0.268062	0.227669	0.109432	0.09159	2.68062	2.27669	1.09432	0.9159	0.173604	-0.180557	0.0944804	0.000986749	1.73604	0	0.944804	0.964113
738	0.321879	0.276188	0.0461881	0.0334769	3.21879	2.76188	0.461881	0.334769	0.203106	0.095341	0.0990486	0.0065178	2.03106	2.72034	0.990486	1.09533
739	0.272263	0.272417	0.0791366	0.0130178	2.72263	2.72417	0.791366	0.130178	0.270918	-0.212855	0.105431	0.0351534	2.70918	0	1.05431	0.739819
740	0.194961	0.174961	0.142668	0.0691395	1.94961	1.74961	1.42668	0.691395	0.189571	0.164747	0.123486	0.0367742	1.89571	3.76572	1.23486	0.842855
741	0.241962	0.229738	0.0895146	0.0173658	2.41962	2.29738	0.895146	0.173658	0.251769	-0.242278	0.0715961	0.0493582	2.51769	0	0.715961	0.872205
742	-0.0104962	0.00802665	0.0830191	0.0398762	0	0.0802665	0.830191	0.398762	0.244391	-0.266494	0.0760306	0.0447547	2.44391	0	0.760306	1.12898
743	0.324162	0.304622	0.112677	0.0779608	3.24162	3.04622	1.12677	0.779608	0.402067	-0.0734358	0.0955011	0.0033947	4.02067	0	0.955011	0.797919
744	0.0814351	0.0560627	0.107392	0.0652064	0.814351	0.560627	1.07392	0.652064	0.0877054	0.0635494	0.0717351	0.059511	0.877054	0.635494	0.717351	1.10244
745	0.210114	0.223935	0.132966	0.058538	2.10114	2.23935	1.32966	0.58538	0.21862	-0.198965	0.0919244	0.0279381	2.1862	0	0.919244	0.711656
746	0.132007	0.113061	0.0783972	0.104152	1.32007	1.13061	0.783972	1.04152	0.208039	0.0661895	0.0945567	0.0430479	2.08039	2.82244	0.945567	0.815083
747	0.387363	0.357071	0.118207	0.0903833	3.87363	3.57071	1.18207	0.903833	0.295288	-0.12513	0.0853136	0.0483344	2.95288	1.19357	0.853136	0.700541
748	0.288826	0.265991	0.06557	0.075563	2.88826	2.65991	0.6557	0.75563	0.168431	0.10311	0.0869625	0.0449544	1.68431	1.0311	0.869625	0.743109
749	0.123981	0.166959	0.126423	0.136802	1.23981	1.66959	1.26423	1.36802	0.120086	-0.12514	0.116902	0.0424708	1.20086	1.5324	1.16902	0.680088
750	0.198118	0.1859	0.0660316	0.0163888	1.98118	1.859	0.660316	0.163888	0.228909	-0.179814	0.0334829	0.0106182	2.28909	1.29293	0.334829	0.672546
751	0.149828	0.161579	0.125106	0.0828826	1.49828	1.61579	1.25106	0.828826	0.234248	0.0741671	0.0890036	0.049285	2.34248	0.741671	0.890036	0.952533
752	0.209941	0.199638	0.0372394	0.0137542	2.09941	1.99638	0.372394	0.137542	0.308167	-0.090287	0.0912665	0.0538152	3.08167	0.669661	0.912665	0.642209
753	0.222742	0.211939	0.122487	0.0846497	2.22742	2.11939	1.22487	0.846497	0.283882	0.06885	0.0979234	0.074722	2.83882	1.10059	0.979234	0.759664
754	0.243521	0.222888	0.0373449	0.0260864	2.43521	2.22888	0.373449	0.260864	0.106607	-0.0636585	0.128753	-0.000333263	1.06607	1.28529	1.28753	1.22019
755	0.0298309	-0.0181609	0.13657	0.106405	0.298309	0	1.3657	1.06405	0.288927	0.00327298	0.119813	0.00545581	2.88927	0.0327298	1.19813	1.25234
756	-0.041147	-0.011494	0.0659653	0.0599894	0	0	0.659653	0.599894	0.117769	-0.0410924	0.0752829	0.0618173	1.17769	1.23606	0.752829	0.684919
757	0.0788525	0.0576391	0.136798	0.0964108	0.788525	0.576391	1.36798	0.964108	0.181442	-0.0833298	0.127775	0.0606203	1.81442	0	1.27775	0.915022
758	0.0937682	0.102835	0.0816084	0.0980307	0.937682	1.02835	0.816084	0.980307	0.116617	-0.206104	0.136645	0.0993538	1.16617	0.46656	1.36645	1.2587
759	0.107291	0.105152	0.113079	0.0806133	1.07291	1.05152	1.13079	0.806133	0.183194	0.00646019	0.116946	0.0935357	1.83194	0.110438	1.16946	1.05846
760	0.235401	0.189456	0.0902234	0.0765725	2.35401	1.89456	0.902234	0.765725	0.231025	-0.0343288	0.0655267	0.0520449	2.31025	2.15358	0.655267	0.724397
761	0.229636	0.252841	0.0735724	0.0818454	2.29636	2.52841	0.735724	0.818454	0.0795861	0.00465976	0.0676289	0.0274616	0.795861	0.0539542	0.676289	0.987575
762	0.123064	0.116485	0.064228	0.0147199	1.23064	1.16485	0.64228	0.147199	0.309526	-0.143941	0.12065	0.0491956	3.09526	0.724801	1.2065	0.913861
763	0.151159	0.136143	0.0970047	0.0915497	1.51159	1.36143	0.970047	0.915497	0.301643	-0.248053	0.0974	0.00831955	3.01643	0.342199	0.974	0.541
764	0.210749	0.204058	0.117622	0.112047	2.10749	2.04058	1.17622	1.12047	0.216158	-0.275926	0.0985989	0.0744859	2.16158	0.368011	0.985989	1.56853
765	0.166814	0.11326	0.127974	0.0929922	1.66814	1.1326	1.27974	0.929922	0.189921	0.150849	0.0878177	0.016241	1.89921	2.38448	0.878177	0.16241
766	0.236247	0.192923	0.0550565	0.0285858	2.36247	1.92923	0.550565	0.285858	0.146202	-0.0931662	0.0901646	0.0201545	1.46202	0	0.901646	0.201545
767	0.218034	0.224351	0.0512187	0.0506192	2.18034	2.24351	0.512187	0.506192	0.220371	-0.0500588	0.0933505	0.0704339	2.20371	0.358673	0.933505	1.63038
768	0.331541	0.307451	0.0748068	0.0724738	3.31541	3.07451	0.748068	0.724738	0.251693	0.00972088	0.114708	0.0604027	2.51693	0.444234	1.14708	1.72787
769	0.00533193	0.008394	0.040144	0.0331564	0.0533193	0.08394	0.40144	0.331564	0.240477	-0.101555	0.0715874	0.0575745	2.40477	0	0.715874	1.18291
770	0.238067	0.281625	0.092673	0.0965297	2.38067	2.81625	0.92673	0.965297	0.264068	0.124544	0.111236	0.0491993	2.64068	2.51234	1.11236	1.10773
771	0.0870547	0.0986835	0.0431593	0.0673911	0.870547	0.986835	0.431593	0.673911	0.357337	-0.157264	0.125315	0.0470948	3.57337	2.06499	1.25315	1.30069
772	0.178531	0.180252	0.153589	0.0853658	1.78531	1.80252	1.53589	0.853658	0.182877	0.0799314	0.0712219	0.0164733	1.82877	0.799314	0.712219	0.710122
773	0.163271	0.144532	0.0248195	0.068576	1.63271	1.44532	0.248195	0.68576	0.211523	0.0389694	0.191917	0.0479162	2.11523	0.389694	1.91917	0.98812
774	0.201916	0.209285	0.0738959	0.11541	2.01916	2.09285	0.738959	1.1541	0.205102	-0.0921844	0.0257827	0.0179704	2.05102	2.7364	0.257827	1.0105
775	0.146674	0.166014	0.108129	0.025529	1.46674	1.66014	1.08129	0.25529	0.288031	0.0439612	0.0757543	-0.0362703	2.88031	0.439612	0.757543	0.0696468
776	0.176689	0.173126	0.0782297	0.0468868	1.76689	1.73126	0.782297	0.468868	0.388983	-0.133561	0.0722902	-0.0459739	3.88983	1.19601	0.722902	0.073154
777	0.226687	0.20036	0.061562	0.0454421	2.26687	2.0036	0.61562	0.454421	0.31169	-0.110601	0.113297	0.0510602	3.1169	0.418046	1.13297	1.48025
778	0.142308	0.0866958	0.0811761	0.0762895	1.42308	0.866958	0.811761	0.762895	0.317359	0.0754547	0.0911617	0.00261402	3.17359	0.754547	0.911617	0.20055
779	0.152957	0.15151	0.0832632	0.0768547	1.52957	1.5151	0.832632	0.768547	0.169102	-0.090274	0.0694506	0.0352736	1.69102	0.568048	0.694506	0.822792
780	0.140695	0.135219	0.0610021	0.0616541	1.40695	1.35219	0.610021	0.616541	0.278031	0.00467451	0.184018	0.0172168	2.78031	0.345094	1.84018	0.607505
781	0.284789	0.29886	0.108617	0.0811972	2.84789	2.9886	1.08617	0.811972	0.145189	-0.100618	0.098625	0.0529793	1.45189	0.36748	0.98625	0.815044
782	0.231115	0.215665	0.107507	0.0875989	2.31115	2.15665	1.07507	0.875989	0.31832	0.0568798	0.145204	0.0634531	3.1832	0.915534	1.45204	1.16711
783	0.140779	0.162866	0.0769229	0.0667043	1.40779	1.62866	0.769229	0.667043	0.0742158	-0.23641	0.163155	0.0624885	0.742158	0	1.63155	1.33648
784	0.085989	0.0847503	0.147501	0.138842	0.85989	0.847503	1.47501	1.38842	0.274912	0.161567	0.0623945	0.0544748	2.74912	2.97606	0.623945	0.72269
785	0.264131	0.250521	0.0465105	0.0217058	2.64131	2.50521	0.465105	0.217058	0.138994	-0.12072	0.0726542	0.0468448	1.38994	0	0.726542	0.468448
786	0.204952	0.193679	0.0975057	0.0742078	2.04952	1.93679	0.975057	0.742078	0.194155	0.00778793	0.148175	0.0541717	1.94155	0.0778793	1.48175	0.937882
787	-0.0388152	-0.0351316	0.0466163	0.0372822	0	0	0.466163	0.372822	0.229288	-0.117777	0.0626312	0.0436815	2.29288	1.46912	0.626312	1.04325
788	0.412	0.369712	0.074638	0.0683701	4.12	3.69712	0.74638	0.683701	0.186311	0.0774505	0.163889	-0.0139665	1.86311	1.12419	1.63889	0.412458
789	0.0206732	0.041183	0.103357	0.0924364	0.206732	0.41183	1.03357	0.924364	0.387778	-0.034625	0.104715	0.0666126	3.87778	0	1.04715	1.54179
790	0.0229112	0.0347423	0.139566	0.10694	0.229112	0.347423	1.39566	1.0694	0.0483106	0.0163469	0.110859	0.0172003	0.483106	2.0364	1.10859	0.458331
791	0.153778	0.159312	0.0593274	0.020517	1.53778	1.59312	0.593274	0.20517	0.249473	-0.0405828	0.142335	0.0597071	2.49473	1.86882	1.42335	0.831282
792	0.265528	0.300847	0.119955	0.0985465	2.65528	3.00847	1.19955	0.985465	0.0977927	0.000413183	0.0789774	0.0325843	0.977927	0.00413183	0.789774	0.969223
793	0.156174	0.115539	0.192912	0.170002	1.56174	1.15539	1.92912	1.70002	0.304449	-0.0282179	0.123898	0.0196808	3.04449	1.53044	1.23898	0.647348
794	0.207831	0.239968	0.113415	0.102673	2.07831	2.39968	1.13415	1.02673	0.235158	-0.0143512	0.132901	0.079664	2.35158	0	1.32901	1.12232
795	0.139272	0.173669	0.15821	0.137866	1.39272	1.73669	1.5821	1.37866	0.171306	-0.0221252	0.124014	0.139319	1.71306	0.935824	1.24014	1.85344
796	0.165497	0.17601	0.100315	0.077854	1.65497	1.7601	1.00315	0.77854	0.125437	-0.135921	0.0954463	0.0168162	1.25437	0.452814	0.954463	0.168162
797	0.0881283	0.10034	0.0971459	0.0736455	0.881283	1.0034	0.971459	0.736455	0.153	-0.334715	0.112045	0.0347976	1.53	1.12883	1.12045	0.627403
798	0.190028	0.190377	0.0337586	0.0200907	1.90028	1.90377	0.337586	0.200907	0.299063	0.257702	0.0530077	0.0505151	2.99063	2.57702	0.530077	0.902245
799	0.148018	0.16466	0.0717202	0.0429009	1.48018	1.6466	0.717202	0.429009	0.161061	0.0703446	0.0642876	0.0495884	1.61061	0.703446	0.642876	0.988909
800	0.18815	0.182874	0.10415	0.0954625	1.8815	1.82874	1.0415	0.954625	0.232388	-0.178218	0.0658638	0.0492265	2.32388	1.21972	0.658638	0.958964
801	0.196584	0.136778	0.0564916	0.0224279	1.96584	1.36778	0.564916	0.224279	0.229736	-0.00963368	0.0799892	0.0619415	2.29736	0.129313	0.799892	1.40992
802	0.206046	0.183067	0.0735795	0.0638878	2.06046	1.83067	0.735795	0.638878	0.0662703	-0.0307558	0.0954992	0.0298464	0.662703	0.816966	0.954992	1.47214
803	0.127399	0.121025	0.0707394	0.0662016	1.27399	1.21025	0.707394	0.662016	0.139284	-0.226933	0.0914862	0.0379491	1.39284	2.43063	0.914862	0.870677
804	0.210555	0.23031	0.0874962	0.066886	2.10555	2.3031	0.874962	0.66886	0.0170044	-0.016301	0.0988967	0.034398	0.170044	1.09839	0.988967	0.859876
805	0.236623	0.264177	0.0802564	0.0527472	2.36623	2.64177	0.802564	0.527472	0.256778	-0.0815195	0.0934844	0.0270143	2.56778	0.436982	0.934844	0.619434
806	0.244084	0.243545	0.0581354	0.0484346	2.44084	2.43545	0.581354	0.484346	0.30019	-0.11351	0.0932261	0.0580506	3.0019	0.44968	0.932261	1.42574
807	0.173744	0.16059	0.0593975	0.0270836	1.73744	1.6059	0.593975	0.270836	0.185342	-0.0525724	0.0850209	0.0770229	1.85342	0	0.850209	1.3839
808	0.191692	0.206916	0.106089	0.0884657	1.91692	2.06916	1.06089	0.884657	0.266536	0.114625	0.149738	0.0290319	2.66536	4.76833	1.49738	0.960234
809	0.132154	0.136091	0.0462499	0.0545359	1.32154	1.36091	0.462499	0.545359	0.231357	0.206355	0.112104	-0.0114763	2.31357	4.96296	1.12104	0.517405
810	0.279388	0.276138	0.128577	0.0696704	2.79388	2.76138	1.28577	0.696704	0.12197	-0.243261	0.0595994	0.0379704	1.2197	0	0.595994	1.00746
811	0.241622	0.217544	0.0716824	0.0773189	2.41622	2.17544	0.716824	0.773189	0.169536	-0.0995284	0.0679372	0.0600441	1.69536	0.192675	0.679372	0.899827
812	0.188452	0.206726	0.116466	0.0643462	1.88452	2.06726	1.16466	0.643462	0.171723	-0.00265181	0.150506	0.0339931	1.71723	1.21768	1.50506	1.40799
813	0.188858	0.16132	0.0935654	0.0495322	1.88858	1.6132	0.935654	0.495322	0.221421	-0.0617621	0.0444792	0.0118974	2.21421	0.206918	0.444792	1.09215
814	0.214369	0.215016	0.0933359	0.082052	2.14369	2.15016	0.933359	0.82052	0.140509	-0.127717	0.0156497	-0.0135652	1.40509	2.14282	0.156497	1.17808
815	0.207752	0.186998	0.0572056	0.0253426	2.07752	1.86998	0.572056	0.253426	0.281393	0.0396186	0.107947	-0.0109309	2.81393	0.396186	1.07947	0.765006
816	0.0491756	0.0198393	0.0809844	0.0710172	0.491756	0.198393	0.809844	0.710172	0.275381	0.0431013	0.123903	0.0359502	2.75381	0.431013	1.23903	0.699693
817	0.223019	0.17083	0.0367403	0.0200181	2.23019	1.7083	0.367403	0.200181	0.167553	-0.124491	0.109201	0.0732066	1.67553	1.71549	1.09201	1.21843
818	0.291716	0.328123	0.0929645	0.0768847	2.91716	3.28123	0.929645	0.768847	0.228096	0.0677305	0.0596571	-0.0023338	2.28096	0.677305	0.596571	0.373275
819	0.176922	0.15709	0.0960961	0.0817897	1.76922	1.5709	0.960961	0.817897	0.260583	0.21498	0.0418177	0.0189243	2.60583	2.1498	0.418177	0.508543
820	0.221728	0.198552	0.0966556	0.0561644	2.21728	1.98552	0.966556	0.561644	0.192078	-0.208014	0.0677599	-0.0426584	1.92078	0.46292	0.677599	0.958122
821	0.198573	0.191915	0.0760938	0.025882	1.98573	1.91915	0.760938	0.25882	0.245999	-0.0981083	0.0230414	0.0240333	2.45999	0.812497	0.230414	0.949332
822	0.174046	0.144461	0.141148	0.131398	1.74046	1.44461	1.41148	1.31398	0.234158	0.0469277	0.140921	0.0800695	2.34158	0.523146	1.40921	1.18246
823	0.176674	0.181805	0.0540431	0.0340038	1.76674	1.81805	0.540431	0.340038	0.140369	-0.0588531	0.0667061	0.00653321	1.40369	0	0.667061	0.370154
824	0.153904	0.189559	0.0977825	0.0766605	1.53904	1.89559	0.977825	0.766605	0.221186	-0.0649105	0.141455	0.0742279	2.21186	0.120547	1.41455	1.16241
825	0.170273	0.180086	0.0823164	0.0671226	1.70273	1.80086	0.823164	0.671226	0.211279	-0.129749	0.135182	0.0123495	2.11279	0.055526	1.35182	0.536081
826	0.0596274	0.0829628	0.0997854	0.0815252	0.596274	0.829628	0.997854	0.815252	0.229437	0.117615	0.135282	0.0273168	2.29437	1.17615	1.35282	1.20659
827	0.262838	0.280235	0.0644671	0.061881	2.62838	2.80235	0.644671	0.61881	0.274554	0.0865181	0.0626534	0.0119988	2.74554	0.865181	0.626534	0.341538
828	0.303391	0.283683	0.148556	0.103941	3.03391	2.83683	1.48556	1.03941	0.201704	-0.166806	0.115715	0.0353315	2.01704	0.898384	1.15715	0.505401
829	-0.0311234	0.0175189	0.112453	0.119224	0	0.175189	1.12453	1.19224	0.216339	-0.0222183	0.0691697	0.0292998	2.16339	0	0.691697	0.829029
830	0.395136	0.354941	0.155951	0.103403	3.95136	3.54941	1.55951	1.03403	0.204726	-0.150902	0.118854	0.0704479	2.04726	1.76311	1.18854	1.38083
831	0.363187	0.368872	0.146494	0.114014	3.63187	3.68872	1.46494	1.14014	0.226834	0.0981619	0.0881695	0.0129557	2.26834	0.981619	0.881695	0.23522
832	0.0654054	0.0528392	0.0832578	0.0982577	0.654054	0.528392	0.832578	0.982577	0.111936	-0.195305	0.15022	0.0268381	1.11936	1.01404	1.5022	0.866705
833	0.126067	0.10128	0.0905473	0.0233548	1.26067	1.0128	0.905473	0.233548	0.251089	0.0171581	0.0722157	0.0398582	2.51089	0.171581	0.722157	0.828521
834	0.134258	0.109755	0.150054	0.0826696	1.34258	1.09755	1.50054	0.826696	0.0681655	-0.0878857	0.107853	0.0416314	0.681655	0	1.07853	1.00533
835	0.16085	0.124746	0.100713	0.0342241	1.6085	1.24746	1.00713	0.342241	0.398616	0.0674087	0.0612502	0.00979929	3.98616	1.32006	0.612502	0.338619
836	0.190044	0.198518	0.104927	0.124414	1.90044	1.98518	1.04927	1.24414	0.167742	-0.106678	0.0633264	0.00774916	1.67742	0.746932	0.633264	0.22665
837	0.187368	0.198655	0.108412	0.0628852	1.87368	1.98655	1.08412	0.628852	0.320008	0.025784	0.0594068	0.0532637	3.20008	0.25784	0.594068	0.744624
838	0.119925	0.117227	0.0839529	0.0635544	1.19925	1.17227	0.839529	0.635544	0.277449	0.00829439	0.0784506	0.0288581	2.77449	0.0829439	0.784506	0.386456
839	0.132616	0.0902257	0.0662337	0.0667621	1.32616	0.902257	0.662337	0.667621	0.114618	-0.110985	0.0873365	0.0320075	1.14618	1.95145	0.873365	1.20682
840	0.287437	0.280256	0.111958	0.0809286	2.87437	2.80256	1.11958	0.809286	0.34932	-0.0565803	0.0806864	0.0325864	3.4932	0.0515542	0.806864	0.339823
841	0.0523412	0.0623306	0.0606333	0.0661957	0.523412	0.623306	0.606333	0.661957	0.135742	0.0406108	0.113454	0.0564618	1.35742	0.756973	1.13454	0.995663
842	0.346976	0.303124	0.111943	0.056357	3.46976	3.03124	1.11943	0.56357	0.235738	-0.12873	0.060613	0.00397823	2.35738	0	0.60613	0.552221
843	0.0524585	0.0703059	0.118502	0.063146	0.524585	0.703059	1.18502	0.63146	0.229245	0.117316	0.0737168	0.0241219	2.29245	2.59414	0.737168	0.402463
844	0.262434	0.223404	0.0859433	0.0539337	2.62434	2.23404	0.859433	0.539337	0.234822	-0.171122	0.0875725	0.0633112	2.34822	0	0.875725	1.28689
845	0.134654	0.113775	0.0956999	0.0891318	1.34654	1.13775	0.956999	0.891318	0.16697	0.0250994	0.0642469	-0.00639123	1.6697	1.86836	0.642469	0.299704
846	0.209179	0.24876	0.113292	0.105534	2.09179	2.4876	1.13292	1.05534	0.305101	-0.0742605	0.147099	0.0632964	3.05101	1.32537	1.47099	1.28287
847	0.261304	0.271853	0.0651811	0.0102394	2.61304	2.71853	0.651811	0.102394	0.1696	-0.00862272	0.0610379	0.0216198	1.696	0	0.610379	0.640703
848	0.0250716	0.0430759	0.0550673	0.0101149	0.250716	0.430759	0.550673	0.101149	0.29885	-0.0942089	0.111411	0.0303514	2.9885	2.18284	1.11411	0.787669
849	0.260012	0.258192	0.0427396	0.0434179	2.60012	2.58192	0.427396	0.434179	0.0822405	0.0703523	0.0793901	0.0400706	0.822405	0.703523	0.793901	0.910756
850	0.230202	0.236361	0.0821713	0.0632468	2.30202	2.36361	0.821713	0.632468	0.215576	0.0531092	0.104354	0.037476	2.15576	0.889963	1.04354	0.645469
851	0.29375	0.296533	0.0647483	0.06456	2.9375	2.98891	0.647483	0.6456	0.228371	0.0601385	0.142573	0.0424311	2.28371	1.75272	1.42573	0.985243
852	0.201952	0.192059	0.0572156	0.0680066	2.01952	1.92059	0.572156	0.680066	0.128937	-0.100669	0.129759	0.0535895	1.28937	0	1.29759	0.964927
853	0.107834	0.12196	0.0566134	0.0227706	1.07834	1.2196	0.566134	0.227706	0.340229	0.052632	0.148063	0.0427037	3.40229	1.60501	1.48063	1.32851
854	0.00745734	0.0151289	0.117264	0.101944	0.0745734	0.151289	1.17264	1.01944	0.479712	0.0204489	0.101647	0.0422638	4.79712	0.204489	1.01647	0.746515
855	0.189995	0.171995	0.0459585	0.036627	1.89995	1.71995	0.459585	0.36627	-0.0300449	-0.164745	0.111078	0.0181269	0	0.0438493	1.11078	0.725172
856	0.068189	0.104679	0.133105	0.0919564	0.68189	1.04679	1.33105	0.919564	0.130745	-0.116623	0.103625	0.0517638	1.30745	0.587663	1.03625	0.517638
857	0.109932	0.0838075	0.104389	0.0963366	1.09932	0.838075	1.04389	0.963366	0.339128	0.0643217	0.0729333	0.0415076	3.39128	0.894347	0.729333	1.56244
858	0.192628	0.164063	0.045602	0.022696	1.92628	1.64063	0.45602	0.22696	0.169395	-0.0234137	0.0861679	0.0523203	1.69395	0.147935	0.861679	1.58513
859	0.185125	0.174995	0.111843	0.0886852	1.85125	1.74995	1.11843	0.886852	0.248601	-0.00260702	0.101429	0.0284093	2.48601	0	1.01429	0.764087
860	0.161495	0.192541	0.0612367	0.0473918	1.61495	1.92541	0.612367	0.473918	0.251055	0.0401496	0.0555863	0.0349086	2.51055	0.401496	0.555863	1.00634
861	0.237901	0.19762	0.151242	0.145784	2.37901	1.9762	1.51242	1.45784	0.174973	-0.0093791	0.130216	0.00718902	1.74973	0.0804229	1.30216	0.545083
862	-0.138487	-0.104827	0.00126355	-0.0070198	0	0	0.0126355	0	0.110128	-0.118208	0.0601365	0.0434416	1.10128	0	0.601365	1.09833
863	-0.0714908	-0.0452167	0.137586	0.116183	0	0	1.37586	1.16183	0.140675	0.00250805	0.13123	0.0203228	1.40675	1.52725	1.3123	1.42706
864	0.0894306	0.0885366	0.110168	0.0836256	0.894306	0.885366	1.10168	0.836256	0.109609	0.0276706	0.15008	0.101248	1.09609	0.862011	1.5008	2.40581
865	0.130838	0.14434	0.126622	0.0759732	1.30838	1.4434	1.26622	0.759732	0.0684798	-0.0212865	0.0330187	0.02376	0.684798	1.299	0.330187	0.269944
866	-0.0509347	-0.029684	0.11129	0.0976513	0	0	1.1129	0.976513	0.310385	-0.0544356	0.113847	0.0959629	3.10385	0	1.13847	2.02984
867	0.169009	0.14755	0.0680329	0.0756288	2.02172	1.71123	0.680329	0.756288	0.185526	-0.089703	0.176151	0.0770117	1.85526	0.80786	1.76151	1.51323
868	0.255698	0.216966	0.0667358	0.074246	2.55698	2.16966	0.667358	0.74246	0.245052	-0.10069	0.168057	0.0721974	2.45052	0	1.68057	1.3312
869	0.227155	0.245279	0.0833957	0.0423801	2.27155	2.45279	0.833957	0.423801	0.212868	0.0411401	0.0692472	0.00452666	2.12868	2.52286	0.692472	0.291783
870	0.158348	0.150332	0.0720482	0.0976589	1.58348	1.50332	0.720482	0.976589	0.25501	-0.0504618	0.174642	0.0843807	2.5501	0	1.74642	1.25679
871	0.157196	0.139713	0.155747	0.0873465	1.57196	1.39713	1.55747	0.873465	0.165721	0.0663026	0.159686	0.0757665	1.65721	2.0271	1.59686	0.937102
872	0.101962	0.0767059	0.0997759	0.0213753	1.01962	0.767059	0.997759	0.213753	0.226918	-0.00933475	0.046377	0.0358409	2.26918	0	0.46377	0.586481
873	0.256166	0.23769	0.0264444	0.0282631	2.56166	2.3769	0.264444	0.282631	0.179311	0.00251845	0.0786405	0.0321918	1.79311	2.98368	0.786405	0.864222
874	0.113448	0.0934736	0.0276581	0.0116353	1.13448	0.934736	0.276581	0.116353	0.26177	-0.0577543	0.111557	0.0335817	2.6177	0	1.11557	0.831433
875	0.228136	0.24209	0.0549197	0.00478729	2.28136	2.4209	0.549197	0.0478729	0.226553	0.0170157	0.0560921	0.0110745	2.26553	0.170157	0.560921	1.04146
876	0.105929	0.102671	0.125734	0.0773258	1.05929	1.02671	1.25734	0.773258	0.177015	-0.0225863	0.146713	0.0461609	1.77015	0	1.46713	0.673788
877	0.26081	0.239651	0.0903153	0.0685475	2.6081	2.39651	0.903153	0.685475	0.278553	-0.0316431	0.0769873	0.0721893	2.78553	1.73106	0.769873	1.10931
878	0.267933	0.262826	0.107682	0.105575	2.67933	2.62826	1.07682	1.05575	0.154291	-0.0318979	0.146464	0.0411653	1.54291	0	1.46464	0.973826
879	0.36339	0.382108	0.0642648	0.0482965	3.6339	3.82108	0.642648	0.482965	0.245674	-0.000432206	0.0554053	0.0222989	2.45674	1.42371	0.554053	0.64208
880	0.323898	0.3124	0.0983509	0.102063	3.23898	3.124	0.983509	1.02063	0.193033	-0.151325	0.126269	0.0509758	1.93033	0	1.26269	1.00818
881	0.0874144	0.0629569	0.0889312	0.110783	0.874144	0.629569	0.889312	1.10783	0.185979	-0.106944	0.134588	0.0432014	1.85979	2.25357	1.34588	0.53893
882	0.229237	0.188302	-0.0193075	0.0119037	2.29237	1.88302	0	0.119037	0.226443	0.106489	0.0797783	0.0121841	2.26443	1.06489	0.797783	0.702516
883	0.0854935	0.0828054	0.153154	0.132299	0.854935	0.828054	1.53154	1.32299	0.205686	-0.15872	0.114374	0.0206424	2.05686	1.843	1.14374	0.354773
884	0.210068	0.216497	0.137478	0.108459	2.10068	2.16497	1.37478	1.08459	0.211021	0.0435967	0.111986	0.0248008	2.11021	0.48088	1.11986	0.726474
885	0.231671	0.205038	0.0353517	0.0561876	2.31671	2.05038	0.353517	0.561876	0.235624	-0.0891047	0.0616908	0.0121979	2.35624	0.168855	0.616908	0.458282
886	0.138319	0.132878	0.108703	0.0880766	1.38319	1.32878	1.08703	0.880766	0.15445	-0.0474903	0.0442721	-0.0109068	1.5445	1.4114	0.442721	0.512106
887	0.142563	0.125213	0.0880639	0.0549534	1.42563	1.25213	0.880639	0.549534	0.330724	0.0301022	0.0683168	0.0193272	3.30724	0.301022	0.683168	0.758264
888	0.17885	0.18194	0.0722416	0.0505838	1.7885	1.8194	0.722416	0.505838	0.258519	-0.111867	0.0815056	0.0730791	2.58519	0.0926193	0.815056	1.36571
889	0.191248	0.163944	0.127644	0.0898026	1.91248	1.63944	1.27644	0.898026	0.202625	0.135831	0.0930254	0.0267771	2.02625	1.56002	0.930254	0.774214
890	0.187347	0.207938	0.0372092	0.0518362	1.87347	2.07938	0.372092	0.518362	0.214818	-0.185929	0.0885461	0.0267656	2.14818	0.583524	0.885461	0.7556
891	0.289604	0.25234	0.129616	0.0986196	2.89604	2.5234	1.29616	0.986196	0.197513	0.015826	0.102086	0.0308625	1.97513	1.20398	1.02086	0.64966
892	0.135244	0.09243	0.0332902	-0.0080873	1.35244	0.9243	0.332902	0	0.252022	0.0245521	0.0820466	0.0143592	2.52022	0.549415	0.820466	0.152795
893	0.294266	0.297628	0.104262	0.0861145	2.94266	2.97628	1.04262	0.861145	0.264525	0.0675462	0.0943606	0.0442167	2.64525	0.675462	0.943606	0.760217
894	0.109191	0.1018	0.103981	0.0870138	1.09191	1.018	1.03981	0.870138	0.183252	-0.101341	0.0964629	0.0712114	1.83252	2.43377	0.964629	1.25363
895	0.229888	0.22989	0.0812804	0.0701402	2.29888	2.2989	0.812804	0.701402	0.264982	0.0840555	0.0670083	0.00756598	2.64982	0.840555	0.670083	0.547393
896	0.135986	0.113973	0.0599167	0.0273777	1.35986	1.13973	0.599167	0.273777	0.222076	-0.151218	0.0804717	0.0299509	2.22076	2.33328	0.804717	0.754272
897	0.269329	0.269128	0.120082	0.0840728	2.69329	2.69128	1.20082	0.840728	0.192572	0.0801396	0.0939347	0.0680539	1.92572	0.801396	0.939347	1.05313
898	0.190768	0.195251	0.0549705	0.0151386	1.90768	1.95251	0.549705	0.151386	0.321441	-0.166336	0.150451	0.00667108	3.21441	1.42361	1.50451	0.508085
899	0.216277	0.231878	0.13439	0.134635	2.16277	2.31878	1.3439	1.34635	0.120702	0.0735503	0.134962	0.0910674	1.20702	0.735503	1.34962	1.14324
900	0.137193	0.148247	0.151635	0.080388	1.37193	1.48247	1.51635	0.80388	0.256461	0.103235	0.14078	0.0309018	2.56461	1.69809	1.4078	0.602554
901	0.222482	0.234936	0.0583817	0.0605707	2.22482	2.34936	0.583817	0.605707	0.209613	-0.166892	0.070849	0.0345822	2.09613	0.372204	0.70849	1.46382
902	0.0928682	0.0676838	0.117745	0.106343	0.928682	0.676838	1.17745	1.06343	0.238323	0.119678	0.160507	0.0294886	2.38323	1.19678	1.60507	1.07842
903	0.246735	0.277647	0.0813869	0.0170485	2.46735	2.77647	0.813869	0.170485	0.22417	-0.135125	0.149697	0.0228354	2.2417	1.47728	1.49697	1.01922
904	0.090789	0.123063	0.0908354	0.0749905	0.90789	1.23063	0.908354	0.749905	0.208984	0.0145391	0.146227	0.0436811	2.08984	0.145391	1.46227	1.33089
905	0.269191	0.232461	0.0885753	0.0510688	2.69191	2.32461	0.885753	0.510688	0.240771	-0.316937	0.0779883	0.0121295	2.40771	1.40491	0.779883	0.79791
906	0.177932	0.140442	0.0794349	0.0752244	1.77932	1.40442	0.794349	0.752244	0.0894468	0.125464	0.191222	0.02967	0.894468	1.25464	1.91222	0.412151
907	0.205051	0.183493	0.0802242	0.0614748	2.05051	1.83493	0.802242	0.614748	0.365936	-0.136406	0.076841	-0.0316855	3.65936	2.60605	0.76841	0.852212
908	0.196183	0.210733	0.0929459	0.0955834	1.96183	2.10733	0.929459	0.955834	0.097279	0.0610748	0.143698	0.0753955	0.97279	0.610748	1.43698	0.856036
909	0.340129	0.310144	0.0720343	0.0572122	3.40129	3.10144	0.720343	0.572122	0.331991	0.0200121	0.189128	0.071001	3.31991	1.65662	1.89128	0.926184
910	0.281338	0.249371	0.116506	0.0730585	2.81338	2.49371	1.16506	0.730585	0.10909	0.0618256	0.023933	0.0029464	1.0909	0.618256	0.23933	0.673999
911	0.20309	0.214311	0.0794127	0.0868401	2.0309	2.14311	0.794127	0.868401	0.16975	0.129831	0.144827	0.0804427	1.6975	1.29831	1.44827	1.45249
912	0.111821	0.15121	0.0974588	0.0439998	1.11821	1.5121	0.974588	0.439998	0.298575	0.0646037	0.00100414	-0.0154686	2.98575	1.48374	0.0100414	0.171522
913	0.133055	0.1306	0.0399096	0.0182019	1.33055	1.306	0.399096	0.182019	0.158784	-0.00753523	0.121508	0.0208248	1.58784	0	1.21508	0.869965
914	0.249274	0.239238	0.0376665	0.0287872	2.49274	2.39238	0.376665	0.287872	0.21577	-0.107721	0.0548073	0.0320041	2.1577	0	0.548073	1.02522
915	0.226561	0.24353	0.113611	0.103816	2.26561	2.4353	1.13611	1.03816	0.0966269	-0.095432	0.0904503	0.0805786	0.966269	0.46769	0.904503	1.05079
916	0.234104	0.215608	0.0517901	0.0307471	2.34104	2.15608	0.517901	0.307471	0.321388	0.142079	0.128754	0.0757104	3.21388	1.42079	1.28754	1.00748
917	0.2138	0.238757	0.0712545	0.0788168	2.138	2.38757	0.712545	0.788168	0.149719	0.0840226	0.102741	0.081825	1.49719	1.19594	1.02741	2.18758
918	0.248005	0.191386	0.0815143	0.0337553	2.48005	1.91386	0.815143	0.337553	0.32134	-0.171051	0.106162	0.0159357	3.2134	0.465612	1.06162	0.238701
919	0.113265	0.10095	0.108865	0.0829841	1.13265	1.0095	1.08865	0.829841	0.185527	0.0255289	0.100757	0.0551591	1.85527	0.255289	1.00757	1.37204
920	0.134121	0.0959149	0.103867	0.0963801	1.34121	0.959149	1.03867	0.963801	0.189969	0.0384989	0.103086	0.0634999	1.89969	1.43916	1.03086	1.42058
921	0.179386	0.209203	0.169955	0.137806	1.79386	2.09203	1.69955	1.37806	0.274453	-0.146086	0.0867595	0.056308	2.74453	0	0.867595	1.23476
922	0.145318	0.145944	0.132837	0.119676	1.45318	1.45944	1.32837	1.19676	0.172582	-0.0189407	0.0902843	0.0379258	1.72582	0.295041	0.902843	0.439515
923	0.164144	0.145482	0.0158895	-0.0056425	1.64144	1.45482	0.158895	0	0.230272	-0.0468331	0.0937342	0.0369976	2.30272	2.155	0.937342	0.92605
924	0.167365	0.171961	0.105991	0.104103	1.67365	1.71961	1.05991	1.04103	0.163287	-0.152729	0.0895757	0.0448006	1.63287	1.17978	0.895757	0.906524
925	0.178744	0.171633	0.131856	0.0823204	1.78744	1.71633	1.31856	0.823204	0.249358	0.0677663	0.112212	0.0510897	2.49358	0.677663	1.12212	0.844577
926	0.157313	0.137935	0.117933	0.120788	1.57313	1.37935	1.17933	1.20788	0.266549	0.0267428	0.0667736	0.028536	2.66549	0.267428	0.667736	0.831648
927	0.357559	0.341522	0.0738999	0.0333491	3.57559	3.41522	0.738999	0.333491	0.198124	-0.126334	0.0738655	0.0272405	1.98124	1.98603	0.738655	0.659864
928	-0.0348856	-0.0714401	0.0813362	0.0598805	0	0	0.813362	0.598805	0.211062	0.08134	0.10455	0.0511297	2.11062	0.8134	1.0455	1.3968
929	0.100258	0.0869263	0.127827	0.0827755	1.00258	0.869263	1.27827	0.827755	0.22406	-0.0724424	0.095464	0.0470537	2.2406	1.20692	0.95464	1.30504
930	0.00195111	0.0116186	0.0705719	0.0305394	0.0195111	0.116186	0.705719	0.305394	0.115986	-0.111519	0.0685055	0.0456068	1.15986	0	0.685055	1.48857
931	0.0968051	0.107785	0.130122	0.121179	0.968051	1.07785	1.30122	1.21179	0.320006	0.113967	0.0810628	0.0440875	3.20006	1.97754	0.810628	1.39489
932	0.216853	0.180268	0.111864	0.0856734	2.16853	1.80268	1.11864	0.856734	0.179022	0.206764	0.0915982	0.0245697	1.79022	4.22524	0.915982	0.749259
933	0.206484	0.186496	0.126089	0.116927	2.06484	1.86496	1.26089	1.16927	0.25805	0.041033	0.0671582	0.0383393	2.5805	0.41033	0.671582	0.809936
934	0.261654	0.239639	0.102987	0.0980719	2.61654	2.39639	1.02987	0.980719	0.134856	-0.0625249	0.101991	0.0390476	1.34856	1.35264	1.01991	0.860058
935	0.241678	0.182435	0.0679508	0.0690663	2.41678	1.82435	0.679508	0.690663	0.309111	-0.062511	0.0909985	0.016558	3.09111	0.446968	0.909985	0.584488
936	0.0921047	0.13985	0.108364	0.0687204	0.921047	1.3985	1.08364	0.687204	0.153379	-0.0234482	0.104862	0.0264683	1.53379	0.168785	1.04862	0.954712
937	0.154493	0.16978	0.0911919	0.0645082	1.54493	1.6978	0.911919	0.645082	0.232113	-0.0371248	0.135243	0.0508218	2.32113	0.372637	1.35243	0.930797
938	0.340517	0.27691	0.0829886	0.054724	3.40517	2.7691	0.829886	0.54724	0.162558	0.0333038	0.0597776	0.0102738	1.62558	0.333038	0.597776	0.517141
939	0.240066	0.2781	0.134609	0.076983	2.40066	2.781	1.34609	0.76983	0.288129	-0.0831256	0.0737101	0.0444759	2.88129	1.19167	0.737101	1.22025
940	0.266082	0.272236	0.0711864	0.0270489	2.66082	2.72236	0.711864	0.270489	0.174993	-0.0283836	0.116566	0.016179	1.74993	0	1.16566	1.25978
941	0.239315	0.254254	0.0966057	0.0884798	2.39315	2.54254	0.966057	0.884798	0.28105	-0.0345709	0.107185	0.00404757	2.8105	0.483879	1.07185	1.0714
942	0.228604	0.220183	0.0890083	0.0636905	2.28604	2.20183	0.890083	0.636905	0.127688	0.0931486	0.0737382	-0.0128595	1.27688	0.931486	0.737382	1.18839
943	0.216067	0.189877	0.083482	0.0715496	2.16067	1.89877	0.83482	0.715496	0.176069	0.0993261	0.0603465	0.0294717	1.76069	1.53405	0.603465	0.586478
944	0.211303	0.218927	0.117689	0.0965815	2.11303	2.18927	1.17689	0.965815	0.314814	0.0882012	0.0746772	0.010791	3.14814	1.16868	0.746772	0.2802
945	0.149618	0.115048	0.0542065	0.0266261	1.49618	1.15048	0.542065	0.266261	0.163765	-0.132021	0.174401	0.0261665	1.63765	2.19276	1.74401	0.964188
946	0.332236	0.343997	0.0885004	0.0838853	3.32236	3.43997	0.885004	0.838853	0.321433	0.0199737	0.0903731	-0.001982	3.21433	0.199737	0.903731	0.133268
947	0.342603	0.255495	0.0894514	0.116061	3.42603	2.55495	0.894514	1.16061	0.196226	-0.0378345	0.0840381	0.0593313	1.96226	1.34548	0.840381	1.30142
948	0.0813975	0.0145875	0.0450572	0.0798895	0.813975	0.145875	0.450572	0.798895	0.140744	0.0471398	0.108511	0.00721347	1.40744	0.471398	1.08511	0.355484
949	0.348117	0.393098	0.102465	0.0433562	3.48117	3.93098	1.02465	0.433562	0.120838	0.113185	0.0646758	0.0176124	1.20838	1.13185	0.646758	1.08773
950	0.393497	0.345082	0.108003	0.0575203	3.93497	3.45082	1.08003	0.575203	0.3111	-0.0793447	0.120031	0.0578879	3.111	1.5451	1.20031	0.988656
951	0.223678	0.224613	0.101259	0.0773466	2.23678	2.24613	1.01259	0.773466	0.152166	0.0326817	0.107126	0.065355	1.52166	0.326817	1.07126	1.02523
952	0.214214	0.196392	0.113791	0.0945288	2.14214	1.96392	1.13791	0.945288	0.1812	-0.0201182	0.10883	0.0641445	1.812	1.39116	1.0883	1.04231
953	0.0756843	0.0866813	0.116873	0.0937405	0.756843	0.866813	1.16873	0.937405	0.201033	-0.0569181	0.0714248	0.0406811	2.01033	0	0.714248	1.32273
954	0.117805	0.0828957	0.147963	0.113281	1.17805	0.828957	1.47963	1.13281	0.236926	0.0129756	0.0947877	0.0329198	2.36926	1.76603	0.947877	0.465413
955	0.0950893	0.106945	0.0641057	0.0444847	0.950893	1.06945	0.641057	0.444847	0.259341	0.0064652	0.0844205	0.0331505	2.59341	2.79634	0.844205	0.911056
956	0.0451981	0.0522989	0.0798423	0.0726939	0.451981	0.522989	0.798423	0.726939	0.256281	-0.0103922	0.0782521	0.0417958	2.56281	2.75386	0.782521	1.00711
957	0.206787	0.291214	0.123436	0.0739679	2.06787	2.91214	1.23436	0.739679	0.159892	-0.153991	0.0415258	-0.0196692	1.59892	0.211633	0.415258	0.28212
958	0.369923	0.286863	0.109189	0.10304	3.69923	2.86863	1.09189	1.0304	0.451135	0.127452	0.130657	0.108159	4.51135	1.63663	1.30657	1.88502
959	0.116604	0.0823255	0.064614	0.0397529	1.16604	0.823255	0.64614	0.397529	0.144018	0.000114211	0.103878	-0.0331098	1.44018	1.63271	1.03878	0.400727
960	0.267562	0.24242	0.114312	0.0855196	2.67562	2.4242	1.14312	0.855196	0.378604	-0.260142	0.0501371	0.0258911	3.78604	0.000730242	0.501371	0.258911
961	0.252806	0.248443	0.0704259	0.0320575	2.52806	2.48443	0.704259	0.320575	0.209122	-0.0125975	0.185142	0.0507962	2.09122	2.72043	1.85142	1.35266
962	0.160802	0.122556	0.100388	0.0657812	1.60802	1.22556	1.00388	0.657812	0.308448	-0.0362793	0.0696775	0.0195784	3.08448	0.12333	0.696775	0.327736
963	0.141135	0.145667	0.0898299	0.0794615	1.41135	1.45667	0.898299	0.794615	0.0696333	-0.03495	0.0697152	0.0127143	0.696333	0.615725	0.697152	0.278058
964	0.189878	0.201072	0.0515072	0.0211101	1.89878	2.01072	0.515072	0.211101	0.355735	0.0557571	0.127937	0.0415827	3.55735	0.557571	1.27937	0.628532
965	0.0868942	0.0338174	0.0829738	0.0810911	0.868942	0.338174	0.829738	0.810911	0.364136	0.117878	-0.0287979	-0.0496077	3.64136	1.97434	0	0.130403
966	0.214005	0.239704	0.0882661	0.0787406	2.14005	2.39704	0.882661	0.787406	0.183007	0.135863	0.14571	0.0648949	1.83007	1.35863	1.4571	1.21031
967	0.0416081	0.0283426	0.098976	0.103506	0.416081	0.283426	0.98976	1.03506	0.327836	-0.0193485	0.11653	0.0502385	3.27836	1.51548	1.1653	0.63112
968	0.34176	0.308328	0.0810099	0.0693509	3.4176	3.08328	0.810099	0.693509	0.124292	0.00746332	0.0911574	0.0448097	1.24292	1.11288	0.911574	0.580464
969	0.295952	0.315695	0.149554	0.116257	2.95952	3.15695	1.49554	1.16257	0.389976	-0.116319	0.138375	0.0541317	4.33156	0.891828	1.38375	1.56277
970	0.0516334	0.0264189	0.0556418	0.0650844	0.516334	0.264189	0.556418	0.650844	0.0554787	0.0665892	0.100044	0.0372113	0.554787	0.665892	1.00044	0.538795
971	0.293069	0.277683	0.100247	0.0656418	2.93069	2.77683	1.00247	0.656418	0.335333	-0.0505277	0.0735272	-0.00587798	3.35333	1.18676	0.735272	0.620329
972	0.205077	0.197316	0.145661	0.164487	2.05077	1.97316	1.45661	1.64487	0.10431	-0.0930811	0.0999221	0.0448666	1.0431	0	0.999221	1.13085
973	0.306186	0.272905	0.0528955	-0.000188303	3.06186	2.72905	0.528955	0	0.185572	0.0649887	0.0624572	0.0280645	1.85572	0.649887	0.624572	0.446024
974	0.0235259	0.0528976	0.0767007	0.0863413	0.235259	0.528976	0.767007	0.863413	0.229282	-0.132489	0.0394671	0.00950468	2.29282	1.94706	0.394671	0.817474
975	0.0884263	0.108685	0.081131	0.0191025	0.884263	1.08685	0.81131	0.191025	0.281077	0.171365	0.0326518	0.00800275	2.81077	1.71365	0.326518	0.894912
976	0.170652	0.186753	0.0388299	0.0628797	1.70652	1.86753	0.388299	0.628797	0.28542	0.0792842	0.0914347	0.0293834	2.8542	2.87939	0.914347	0.713729
977	0.135623	0.154349	0.107425	0.0377207	1.35623	1.54349	1.07425	0.377207	0.104504	-0.298587	0.103224	0.0504286	1.04504	0	1.03224	0.832339
978	0.104942	0.100833	0.0377679	0.031728	1.04942	1.00833	0.377679	0.31728	0.370967	0.197353	0.156438	0.0348789	3.70967	3.3476	1.56438	0.924758
979	0.0622274	0.0404465	0.117131	0.0764177	0.622274	0.404465	1.17131	0.764177	0.440083	0.0282907	0.0402568	0.0218761	4.40083	1.98688	0.402568	0.845396
980	0.221391	0.181446	0.0536253	0.0474246	2.21391	1.81446	0.536253	0.474246	0.398766	-0.0868236	0.0384626	0.0215237	3.98766	0.763176	0.384626	0.905611
981	0.13319	0.141918	0.0892056	0.0873203	1.3319	1.41918	0.892056	0.873203	0.0442584	-0.017357	0.148772	0.02012	0.442584	0.517206	1.48772	0.944187
982	0.126276	0.108223	0.0939601	0.0724251	1.26276	1.08223	0.939601	0.724251	0.398371	-0.117466	0.106538	0.0632611	3.98371	0.207617	1.06538	1.27281
983	0.229732	0.244267	0.0984677	0.0507504	2.29732	2.44267	0.984677	0.507504	0.109255	-0.0084978	0.119937	0.0487127	1.09255	1.2531	1.19937	1.08324
984	0.251773	0.188525	0.0787009	0.043208	2.51773	1.88525	0.787009	0.43208	0.326893	-0.0154175	0.199011	0.0950039	3.26893	0	1.99011	1.71028
985	0.249394	0.222765	0.128988	0.127193	2.49394	2.22765	1.28988	1.27193	0.118863	0.0212821	0.11868	0.0370892	1.18863	0.212821	1.1868	0.980523
986	0.167809	0.173107	0.113622	0.103531	1.67809	1.73107	1.13622	1.03531	0.20087	0.132999	0.124212	0.0452568	2.0087	1.32999	1.24212	1.24904
987	0.250309	0.233402	0.0714455	0.0184458	2.50309	2.33402	0.714455	0.184458	0.281559	0.0580796	0.106046	0.0107934	2.81559	1.38441	1.06046	0.2715
988	0.108261	0.0489017	0.0899887	0.0654107	1.08261	0.489017	0.899887	0.654107	0.160553	-0.0198107	0.0201868	-0.0101057	1.60553	0	0.201868	0.776605
989	0.322577	0.301035	0.0430215	0.0422519	3.22577	3.01035	0.430215	0.422519	0.293511	-0.0691274	0.0307677	0.001287	2.93511	1.70829	0.307677	0.667377
990	0.0530444	0.052525	0.108171	0.0851141	0.530444	0.52525	1.08171	0.851141	0.123591	0.0446007	0.1725	0.0644538	1.23591	0.446007	1.725	0.652363
991	0.373706	0.332464	0.0890636	0.0640455	3.73706	3.32464	0.890636	0.640455	0.201275	-0.0995264	0.145353	0.075859	2.01275	0	1.45353	0.811188
992	0.19569	0.176238	0.0928208	0.0663267	2.11505	1.76238	0.928208	0.663267	0.368301	-0.237677	0.0436957	0.0260706	3.68301	0	0.436957	1.32234
993	0.140358	0.165719	0.0711701	0.0736007	1.40358	1.65719	0.711701	0.736007	0.0502503	0.1122	0.171298	0.00488692	0.502503	2.21066	1.71298	0.285565
994	0.0813013	0.0924689	0.099359	0.0998521	0.813013	0.924689	0.99359	0.998521	0.256735	0.0573874	0.1447	0.0448937	2.56735	0.573874	1.447	0.448937
995	0.286925	0.29787	0.136549	0.0949653	2.86925	2.9787	1.36549	0.949653	0.220019	-0.165323	0.122795	0.0363477	2.20019	1.08737	1.22795	0.973139
996	0.222394	0.214268	0.029202	0.0294724	2.22394	2.14268	0.29202	0.294724	0.202866	0.068059	0.154744	0.0508844	2.02866	0.68059	1.54744	0.667259
997	0.199901	0.207471	0.114369	0.0932244	1.99901	2.07471	1.14369	0.932244	0.166798	0.189921	0.064467	0.0214417	1.66798	2.52751	0.64467	0.850237
998	0.18458	0.181228	0.0947809	0.0472047	1.8458	1.81228	0.947809	0.472047	0.259637	-0.298781	0.176062	0.0574988	2.59637	0	1.76062	0.958042
999	0.0485311	0.0337601	0.100168	0.105994	0.485311	0.337601	1.00168	1.05994	0.193682	0.156217	0.0176774	-0.0136784	1.93682	2.22547	0.176774	0.77312
1000	0.0449446	0.0388827	0.0999095	0.0722151	0.449446	0.388827	0.999095	0.722151	0.281532	0.0213426	0.0219908	0.0103456	2.81532	0.571971	0.219908	1.52709
1001	0.199586	0.197263	0.098708	0.0718259	1.99586	1.97263	0.98708	0.718259	0.1785	-0.368876	0.161397	0.029842	1.785	0.892357	1.61397	1.52967
1002	0.0375713	0.0672968	0.0740412	0.0494252	0.375713	0.672968	0.740412	0.494252	0.249354	0.237328	0.0925799	0.00451407	2.49354	2.37328	0.925799	0.0451407
1003	0.0927807	0.0663622	0.102497	0.0894687	0.927807	0.663622	1.02497	0.894687	0.172967	-0.311432	0.147721	0.0684224	1.72967	1.56902	1.47721	2.12214
1004	0.0914048	0.0746829	0.0687959	0.044838	0.914048	0.746829	0.687959	0.44838	0.255485	0.173678	0.0618441	0.000328473	2.55485	1.73678	0.618441	0.00328473
1005	-0.0444333	-0.0456504	0.14897	0.123066	0	0	1.4897	1.23066	0.257658	0.190297	0.144799	0.0405758	2.57658	1.90297	1.44799	0.706009
1006	0.000895137	-0.0458986	0.0936304	0.0544661	0.00895137	0	0.936304	0.544661	0.1999	-0.215401	0.0775138	0.0460195	1.999	1.55165	0.775138	0.847228
1007	0.00229305	-0.0289514	0.0856099	0.0672473	0.0229305	0	0.856099	0.672473	0.228183	0.129099	0.0741669	0.0605457	2.28183	1.29099	0.741669	0.95437
1008	0.164129	0.117355	0.0660482	0.0619556	1.64129	1.17355	0.660482	0.619556	0.236708	-0.101223	0.192601	0.0411809	2.36708	1.67483	1.92601	1.50377
1009	0.102631	0.144768	0.145374	0.10522	1.02631	1.44768	1.45374	1.0522	0.263708	0.0900349	0.105564	0.0695331	2.63708	0.900349	1.05564	1.01708
1010	0.0967956	0.0649066	0.0917819	0.0866252	0.967956	0.649066	0.917819	0.866252	0.349608	-0.114067	0.151959	0.0650855	3.49608	1.02535	1.51959	1.35948
1011	0.224429	0.193333	0.0985787	0.0427609	2.24429	1.93333	0.985787	0.427609	0.105136	0.0470941	0.0687445	-0.0246908	1.05136	0.470941	0.687445	0.650044
1012	0.168549	0.187807	0.0571831	0.0836612	1.68549	1.87807	0.571831	0.836612	0.111162	0.0299256	0.0613894	-0.0460503	1.11162	0.299256	0.613894	0.523475
1013	0.116877	0.142734	0.12017	0.125055	1.16877	1.42734	1.2017	1.25055	0.375049	-0.0383381	0.0130131	-0.0322741	3.75049	1.77825	0.130131	0.398926
1014	0.270104	0.268881	0.0462521	0.0536236	2.70104	2.68881	0.462521	0.536236	0.338385	0.0589128	0.140288	0.0216163	3.38385	2.78303	1.40288	0.738133
1015	0.0585462	0.0539053	0.0742809	0.048675	0.585462	0.539053	0.742809	0.48675	0.0978394	-0.0708096	0.0317352	-0.0104739	0.978394	0	0.317352	1.18144
1016	0.143134	0.134451	0.0856172	0.0680666	1.43134	1.34451	0.856172	0.680666	0.240744	-0.161024	0.117199	0.0608534	2.40744	1.31691	1.17199	0.608534
1017	0.109211	0.0873227	0.0565607	0.0759638	1.09211	0.873227	0.565607	0.759638	0.254062	-0.188409	0.0447538	0.00917501	2.54062	1.39765	0.447538	0.813139
1018	0.139074	0.129661	0.0750577	0.0438651	1.39074	1.29661	0.750577	0.438651	0.200786	-0.0626407	0.163124	0.0682072	2.00786	0.169676	1.63124	1.12651
1019	0.17748	0.143463	0.107749	0.0779141	1.7748	1.43463	1.07749	0.779141	0.233203	0.0402252	0.087743	0.0184978	2.33203	0.611471	0.87743	1.01342
1020	0.2185	0.22669	0.0741524	0.0511147	2.185	2.2669	0.741524	0.511147	0.21299	0.0547688	0.0549163	0.010589	2.1299	0.547688	0.549163	0.369816
1021	0.203114	0.206296	0.182884	0.166514	2.03114	2.06296	1.82884	1.66514	0.224423	-0.147913	0.0674932	0.0223916	2.24423	1.81685	0.674932	1.07685
1022	0.211492	0.155823	0.0669287	0.0418132	2.11492	1.55823	0.669287	0.418132	0.234009	-0.0255228	0.0766052	0.0240598	2.34009	0	0.766052	1.05295
1023	0.264512	0.21371	0.108062	0.0948468	2.64512	2.1371	1.08062	0.948468	0.207485	-0.0527072	0.146327	0.0840782	2.07485	1.23179	1.46327	1.79617
1024	0.251381	0.284511	0.0986921	0.0844421	2.51381	2.84511	0.986921	0.844421	0.262179	0.0269374	0.0339226	-0.00194533	2.62179	0.269374	0.339226	0.717945
1025	0.206763	0.180775	0.0850866	0.0614381	2.06763	1.80775	0.850866	0.614381	0.121786	-0.199147	0.0445306	-0.0043692	1.21786	0	0.445306	0.761974
1026	0.12226	0.149263	0.0917441	0.0668547	1.2226	1.49263	0.917441	0.668547	0.1893	-0.0619433	0.15831	0.0387174	1.893	0	1.5831	1.26211
1027	0.148379	0.116071	0.154084	0.14761	1.48379	1.16071	1.54084	1.4761	0.203187	0.098933	0.0919473	0.0366726	2.03187	0.98933	0.919473	0.611039
1028	0.277194	0.285813	0.00571672	-0.014868	2.77194	2.85813	0.0571672	0	0.26148	-0.0863569	0.142208	0.0447921	2.6148	0.875553	1.42208	0.967706
1029	0.198626	0.195394	-0.0217003	-0.0521632	1.98626	1.95394	0	0	0.328644	-0.0232612	0.0921618	0.0363555	3.28644	0	0.921618	0.913691
1030	0.231392	0.228129	0.123263	0.12228	2.31392	2.28129	1.23263	1.2228	0.255957	0.122585	0.0562809	0.0756277	2.55957	3.05968	0.562809	1.3241
1031	0.0772923	0.10473	0.131483	0.0900108	0.772923	1.0473	1.31483	0.900108	0.234368	-0.1748	0.119884	0.0199366	2.34368	0	1.19884	0.667035
1032	0.313788	0.27334	0.071328	0.0927996	3.13788	2.7334	0.71328	0.927996	0.13608	0.0152495	0.0978157	0.070272	1.3608	1.43003	0.978157	1.6892
1033	0.200043	0.190387	0.119762	0.04943	2.00043	1.90387	1.19762	0.4943	0.313502	-0.0946631	0.0798634	0.0171509	3.13502	0.651088	0.798634	0.333638
1034	0.162947	0.151868	0.155996	0.106409	1.62947	1.51868	1.55996	1.06409	0.283139	-0.167282	0.091207	0.0454837	2.83139	0.0523568	0.91207	1.18929
1035	0.187894	0.120583	0.0547104	0.0413479	1.87894	1.20583	0.547104	0.413479	0.24314	-0.0984558	0.139261	0.0440531	2.4314	0	1.39261	0.734047
1036	0.14284	0.0897817	0.0688822	0.0553517	1.4284	0.897817	0.688822	0.553517	0.229981	-0.066211	0.0830882	0.0362617	2.29981	2.20665	0.830882	0.72043
1037	0.0962384	0.0630309	0.102316	0.0878164	0.962384	0.630309	1.02316	0.878164	0.22923	0.0242315	0.129454	0.0287203	2.2923	1.06915	1.29454	1.22401
1038	0.298277	0.279909	0.0939634	0.0451313	2.98277	2.79909	0.939634	0.451313	0.213146	0.0124468	0.138028	0.0266568	2.13146	1.11027	1.38028	0.266568
1039	0.130594	0.15193	0.105829	0.0985596	1.30594	1.5193	1.05829	0.985596	0.193836	-0.0423505	0.0911806	0.0123003	1.93836	0	0.911806	0.885261
1040	0.325059	0.30758	0.0854583	0.0655063	3.25059	3.0758	0.854583	0.655063	0.16689	-0.120227	0.102163	0.0443552	1.6689	1.03795	1.02163	0.443552
1041	0.470971	0.45238	0.0795668	0.105608	4.70971	4.5238	0.795668	1.05608	0.15197	-0.129001	0.107116	0.0472242	1.5197	1.07731	1.07116	0.472242
1042	0.451766	0.466595	0.105353	0.0759779	4.51766	4.66595	1.05353	0.759779	0.266341	0.0521561	0.085102	0.0214884	2.66341	0.659218	0.85102	1.08834
1043	0.395242	0.373279	0.0727357	0.0495125	3.95242	3.73279	0.727357	0.495125	0.169832	-0.0451831	0.130336	0.0711335	1.69832	0.188235	1.30336	0.912128
1044	0.141502	0.122117	0.0976309	0.0695913	1.41502	1.22117	0.976309	0.695913	0.153293	-0.159312	0.0673834	-0.00188459	1.53293	1.13086	0.673834	0.362505
1045	0.228751	0.245755	0.0281068	0.0168033	2.28751	2.45755	0.281068	0.168033	0.173828	0.00175548	0.0789453	0.0339079	1.73828	0.157119	0.789453	1.06587
1046	0.216289	0.208819	0.0918679	0.0810517	2.16289	2.08819	0.918679	0.810517	-0.0104322	-0.171993	0.0836113	0.0438922	0	1.07054	0.836113	1.18638
1047	0.234957	0.232888	0.021072	0.0089444	2.34957	2.32888	0.21072	0.089444	0.421016	0.1124	0.0532113	-0.0193872	4.21016	1.70162	0.532113	0.324709
1048	0.24298	0.191161	0.142062	0.133047	2.4298	1.91161	1.42062	1.33047	0.139995	0.0213271	0.162178	0.0676036	1.39995	1.34563	1.62178	1.10221
1049	0.104971	0.084806	0.0512807	0.0386291	1.04971	0.84806	0.512807	0.386291	0.228945	-0.152816	0.176987	0.0732862	2.28945	0	1.76987	0.974351
1050	0.197388	0.19453	0.132939	0.11104	1.97388	1.9453	1.32939	1.1104	0.273848	0.0317066	0.163373	0.0570937	2.73848	0.317066	1.63373	0.924675
1051	0.211939	0.200218	0.0539764	0.0373971	2.11939	2.00218	0.539764	0.373971	0.118046	0.00432233	0.168278	0.047042	1.18046	0.0432233	1.68278	0.710113
1052	0.198905	0.224868	0.0681871	0.0426344	1.98905	2.24868	0.681871	0.426344	0.324646	0.0184988	0.13105	0.0194008	3.24646	0.639223	1.3105	0.504908
1053	0.147746	0.172484	0.137218	0.103693	1.47746	1.72484	1.37218	1.03693	0.230977	-0.0488203	0.149153	0.0571709	2.30977	0	1.49153	1.08184
1054	0.22879	0.193609	0.0785102	0.0658562	2.2879	1.93609	0.785102	0.658562	0.297783	-0.182497	0.0662401	0.0231709	2.97783	0	0.662401	1.03909
1055	0.165192	0.182951	0.0603056	0.0790127	1.65192	1.82951	0.603056	0.790127	0.257936	-0.130464	0.0943963	-0.0116943	2.57936	0.897566	0.943963	0.812353
1056	0.0772315	0.0829955	0.11057	0.0629301	0.772315	0.829955	1.1057	0.629301	0.206683	-0.0833015	0.059468	0.0258592	2.06683	0.0824361	0.59468	1.28358
1057	0.427841	0.404035	0.0744146	0.056404	4.27841	4.04035	0.744146	0.56404	0.188785	-0.0897457	0.130014	0.0398061	1.88785	0	1.30014	0.620826
1058	0.0948796	0.0868361	0.15432	0.139434	1.28753	1.40492	1.5432	1.39434	0.231434	-0.0972697	0.122002	0.0341886	2.31434	0	1.22002	0.645895
1059	0.0295827	0.00140792	0.0137538	-0.00886779	0.295827	0.0140792	0.137538	0	0.240548	0.0621024	0.115871	0.0457725	2.40548	0.651966	1.15871	1.06335
1060	0.11791	0.0764927	0.159974	0.143006	1.1791	0.764927	1.59974	1.43006	0.321307	-0.0574343	0.0795172	0.0081606	3.21307	0	0.795172	0.425965
1061	0.201618	0.15995	0.0613151	0.0461189	2.01618	1.5995	0.613151	0.461189	0.0743272	0.0969324	0.0793466	0.0103133	0.743272	1.41275	0.793466	0.600099
1062	0.242281	0.222108	0.150312	0.0982342	2.42281	2.22108	1.50312	0.982342	0.233774	-0.255725	0.109163	0.0256422	2.33774	0.0771131	1.09163	1.15134
1063	0.134662	0.137359	0.133708	0.119129	1.34662	1.37359	1.33708	1.19129	0.190568	0.219459	0.112311	0.0384917	1.90568	2.5484	1.12311	1.0513
1064	0.248896	0.206822	0.0783926	0.0909101	2.48896	2.06822	0.783926	0.909101	0.259863	-0.307278	0.132361	-0.0020971	2.59863	0.206976	1.32361	0.597
1065	0.187797	0.160457	0.047276	0.0415282	1.87797	1.60457	0.47276	0.415282	0.284878	0.211438	0.136396	0.0765335	2.84878	2.40202	1.36396	1.44151
1066	0.152032	0.118246	0.040134	0.0407221	1.52032	1.18246	0.40134	0.407221	0.166451	0.0470415	0.0655106	0.104288	1.66451	0.96798	0.655106	1.48277
1067	0.178365	0.17002	0.133444	0.0933033	1.78365	1.7002	1.33444	0.933033	0.166902	-0.0273682	0.125427	-0.0211504	1.66902	1.79773	1.25427	0.3585
1068	0.188146	0.189528	0.0781765	0.0834085	1.88146	1.89528	0.781765	0.834085	0.384394	-0.105897	0.17305	0.0372902	3.84394	1.7136	1.7305	0.75987
1069	0.182188	0.154763	0.102771	0.0681763	1.82188	1.54763	1.02771	0.681763	0.153113	-0.0154003	0.138342	0.0584811	1.53113	0	1.38342	1.49624
1070	0.242093	0.218115	0.0947414	0.0885671	2.42093	2.18115	0.947414	0.885671	0.287447	0.0112769	0.0505742	0.0191138	2.87447	1.50832	0.505742	0.480498
1071	0.275245	0.250183	0.0826408	0.0697097	2.75245	2.50183	0.826408	0.697097	0.146296	-0.122251	0.101134	0.00167508	1.46296	0.0742647	1.01134	0.856173
1072	0.216089	0.2348	0.064023	0.0642171	2.16089	2.348	0.64023	0.642171	0.337067	0.0652785	0.0714067	0.0100191	3.37067	2.04404	0.714067	1.10915
1073	0.081561	0.0957879	0.131243	0.0774818	0.81561	0.957879	1.31243	0.774818	0.0939218	-0.158891	0.112257	0.0197402	0.939218	0	1.12257	1.29621
1074	0.0611475	0.0113529	0.129119	0.0798634	0.611475	0.113529	1.29119	0.798634	0.313733	0.190216	0.107266	0.00704556	3.13733	4.12667	1.07266	0.992997
1075	0.187113	0.14482	0.0640721	0.0714758	1.87113	1.4482	0.640721	0.714758	0.165318	-0.299692	0.12179	0.12092	1.65318	0	1.2179	2.47394
1076	0.193632	0.18035	0.11013	0.0674581	1.93632	1.8035	1.1013	0.674581	0.302632	0.116421	0.0917893	0.072563	3.02632	3.73096	0.917893	1.30741
1077	0.180457	0.189524	0.0503986	0.0509892	1.80457	1.89524	0.503986	0.509892	0.290423	-0.183276	0.117303	0.0478377	2.90423	0	1.17303	0.989406
1078	0.124215	0.14984	0.0468843	0.0448402	1.24215	1.4984	0.468843	0.448402	0.214074	0.0274919	0.0581407	-0.0183094	2.14074	2.87359	0.581407	0.674126
1079	0.348041	0.313297	0.121086	0.077922	3.48041	3.13297	1.21086	0.77922	0.194447	-0.0646762	0.0533729	0.037482	1.94447	0	0.533729	0.516534
1080	0.316432	0.292861	0.0575267	0.0460784	3.16432	2.92861	0.575267	0.460784	0.218287	-0.0213961	0.0410554	0.0341592	2.18287	2.60577	0.410554	0.652428
1081	-0.0149167	0.00910394	0.0699911	0.0595415	0	0.0910394	0.699911	0.595415	0.136988	-0.0395793	0.154918	0.0376592	1.36988	0	1.54918	0.398665
1082	0.319592	0.331859	0.0797103	0.0613789	3.19592	3.31859	0.797103	0.613789	0.229072	-0.129758	0.0912097	0.059992	2.29072	2.14273	0.912097	1.50681
1083	0.155033	0.130324	0.116176	0.0616468	1.55033	1.30324	1.16176	0.616468	0.0433746	-0.106797	0.135008	0.0264397	0.433746	0	1.35008	0.378715
1084	0.122891	0.143815	0.10353	0.0697686	1.22891	1.43815	1.0353	0.697686	0.36605	0.104249	0.0796956	0.0481723	3.6605	1.50833	0.796956	1.27115
1085	0.218073	0.259119	0.104213	0.0823714	2.18073	2.59119	1.04213	0.823714	0.380756	0.115212	0.0970055	0.0558264	3.80756	1.56699	0.970055	1.16702
1086	0.0827346	0.0941555	0.0745326	0.0326834	0.827346	0.941555	0.745326	0.326834	0.327236	0.0328073	0.152201	-0.04168	3.27236	0.328073	1.52201	0.598769
1087	0.14085	0.190134	0.0894326	0.0997474	1.4085	1.90134	0.894326	0.997474	0.173368	-0.0507834	0.027861	0.0478504	1.73368	0.638003	0.27861	0.711217
1088	0.256842	0.255051	0.0965559	0.107574	2.56842	2.55051	0.965559	1.07574	0.175411	-0.0796715	0.201995	0.0316033	1.75411	0	2.01995	1.18171
1089	0.219927	0.216216	0.0967814	0.0870059	2.19927	2.16216	0.967814	0.870059	0.269521	0.0307477	0.0910962	0.0644633	2.69521	0.3722	0.910962	0.697355
1090	0.115582	0.10592	0.097063	0.0757399	1.15582	1.0592	0.97063	0.757399	0.152482	-0.0787252	0.126674	0.0389299	1.52482	0.381273	1.26674	1.28537
1091	0.163461	0.162802	0.0895069	0.0686965	1.63461	1.62802	0.895069	0.686965	0.256419	-0.00523268	0.100949	0.0676094	2.56419	0	1.00949	1.00215
1092	0.175805	0.18354	0.120266	0.0954999	1.75805	1.8354	1.20266	0.954999	0.133223	-0.110434	0.0995081	0.0356099	1.33223	0.499352	0.995081	0.554319
1093	0.212512	0.178759	0.0679806	0.0594748	2.12512	1.78759	0.679806	0.594748	0.300532	-0.0688627	0.101762	0.0623936	3.00532	0	1.01762	0.623936
1094	0.247498	0.216569	0.106158	0.0634477	2.47498	2.16569	1.06158	0.634477	0.265872	-0.0754065	0.048449	-0.0188223	2.65872	0.1854	0.48449	0.158465
1095	0.198558	0.231478	0.0997812	0.0711237	1.98558	2.31478	0.997812	0.711237	0.132319	-0.0235313	0.0790306	0.0398516	1.32319	0.496651	0.790306	0.822916
1096	0.36566	0.314676	0.0790582	0.0535794	3.6566	3.14676	0.790582	0.535794	0.250669	-0.126982	0.147672	0.0521981	2.50669	0.582348	1.47672	0.901959
1097	-0.00863339	-0.00484249	0.122113	0.105311	0	0	1.22113	1.05311	0.413975	0.141736	0.0632677	0.00863478	4.13975	1.41736	0.632677	0.785941
1098	0.348763	0.330423	0.111386	0.112229	3.48763	3.30423	1.11386	1.12229	0.370299	0.0183956	0.159692	0.0670747	3.70299	0.183956	1.59692	1.12933
1099	0.128762	0.11373	0.0962317	0.0650492	1.28762	1.1373	0.962317	0.650492	0.0506876	-0.0708922	0.165857	0.0339766	0.506876	1.34862	1.65857	0.998386
1100	0.226256	0.235294	0.0478852	0.0388266	2.26256	2.35294	0.478852	0.388266	0.0487248	-0.064043	0.1265	0.0408898	0.487248	0	1.265	0.426362
1101	0.167415	0.13873	0.0971619	0.0818341	1.67415	1.3873	0.971619	0.818341	0.413477	-0.0676002	0.0571378	-0.00045114	4.13477	0	0.571378	0.691256
1102	0.0622287	0.0718015	0.116121	0.0913079	0.622287	0.718015	1.16121	0.913079	0.0721216	-0.00750919	0.119602	0.0461772	0.721216	2.142	1.19602	0.791595
1103	0.25443	0.26599	0.0837107	0.0847262	2.5443	2.6599	0.837107	0.847262	0.293047	-0.0813831	0.0834347	0.0189134	2.93047	0	0.834347	0.634694
1104	0.165632	0.178479	0.0624047	0.0718087	1.65632	1.78479	0.624047	0.718087	0.218383	0.0275455	0.077113	0.0195678	2.18383	2.21206	0.77113	0.966551
1105	0.288603	0.27514	0.0799535	0.0547118	2.88603	2.7514	0.799535	0.547118	0.239857	-0.180372	0.0903406	0.0308912	2.39857	1.41546	0.903406	0.48129
1106	0.117196	0.0861092	0.101243	0.106007	1.17196	0.861092	1.01243	1.06007	0.224337	0.249283	0.0854314	0.0154625	2.24337	4.57473	0.854314	0.880212
1107	0.155414	0.201197	0.103403	0.069681	1.55414	2.01197	1.03403	0.69681	0.180635	-0.26752	0.0951706	0.0562032	1.80635	0	0.951706	0.783003
1108	0.243426	0.23509	0.120044	0.0970841	2.43426	2.3509	1.20044	0.970841	0.0968474	-0.13769	0.102964	0.0269828	0.968474	0.456628	1.02964	0.699862
1109	0.206642	0.225576	0.0503615	0.0269451	2.06642	2.25576	0.503615	0.269451	0.296673	0.145612	0.072313	0.0327932	2.96673	1.7413	0.72313	1.11012
1110	0.0767405	0.0897836	0.150958	0.122676	0.767405	0.897836	1.50958	1.22676	0.255311	0.122133	0.154262	0.0249083	2.55311	2.13204	1.54262	0.717217
1111	0.364305	0.360112	0.0416963	0.0333068	3.64305	3.60112	0.416963	0.333068	0.223358	-0.12939	0.0921098	0.0448854	2.23358	0	0.921098	1.09498
1112	0.0443039	0.040115	0.0735128	0.016526	0.443039	0.40115	0.735128	0.16526	0.253334	-0.157432	0.0457459	0.0499024	2.53334	0	0.457459	0.83431
1113	0.203955	0.182529	0.065533	0.0521497	2.03955	1.82529	0.65533	0.521497	0.210092	0.120351	0.0747759	0.00907333	2.10092	2.02394	0.747759	0.428427
1114	0.167052	0.135549	0.132925	0.0953374	1.67052	1.35549	1.32925	0.953374	0.233801	0.125977	0.12611	0.0517943	2.33801	1.3049	1.2611	1.08303
1115	0.213028	0.180438	0.0662988	0.0628774	2.13028	1.80438	0.662988	0.628774	0.290137	-0.218209	0.0885364	0.00771125	2.91255	1.91777	0.885364	0.784233
1116	0.212419	0.183352	0.0616947	0.024924	2.12419	1.83352	0.616947	0.24924	0.281199	0.0465488	0.137193	0.0648286	2.81199	0.736305	1.37193	1.26531
1117	0.162734	0.15244	0.15641	0.0799263	1.62734	1.5244	1.5641	0.799263	0.247158	-0.0185075	0.132249	0.053649	2.47158	0	1.32249	1.24246
1118	0.422385	0.391533	0.0376199	0.0151711	4.22385	3.91533	0.376199	0.151711	0.251878	-0.0804156	0.0320468	-0.0172878	2.51878	0.875998	0.320468	0.536362
1119	-0.0628367	-0.122605	0.11659	0.0911247	0	0	1.1659	0.911247	0.27424	-0.0180405	0.0763336	0.00468175	2.7424	0	0.763336	0.792988
1120	0.254065	0.266606	0.0432094	0.0139841	2.54065	2.66606	0.432094	0.139841	0.232205	-0.0684931	0.0713965	0.0298701	2.32205	1.28889	0.713965	0.974318
1121	-0.00348154	0.0194483	0.101596	0.0710269	0	0.194483	1.01596	0.710269	0.203089	0.0604701	0.110914	0.0248194	2.03089	0.604701	1.10914	0.335047
1122	0.14598	0.19262	0.0759942	0.0835014	1.4598	1.9262	0.759942	0.835014	0.324844	-0.177775	0.128356	0.0771907	3.24844	0.85802	1.28356	1.70057
1123	0.172132	0.12534	0.110899	0.0693671	1.72132	1.2534	1.10899	0.693671	0.122241	0.0354839	0.117821	0.0630137	1.22241	0.522706	1.17821	1.66857
1124	0.221517	0.171043	0.104029	0.0485263	2.21517	1.71043	1.04029	0.485263	0.389289	-0.0614208	0.115243	0.0373683	3.89289	0.0885934	1.15243	0.509218
1125	0.187989	0.13069	0.134527	0.0691447	1.87989	1.3069	1.34527	0.691447	0.0162731	-0.027877	0.0594447	0.015018	0.162731	0.0338817	0.594447	0.895395
1126	0.279022	0.235127	0.109123	0.106592	2.79022	2.35127	1.09123	1.06592	0.0205882	-0.0559062	0.119931	0.0230037	0.205882	0.299539	1.19931	1.0811
1127	0.106334	0.111961	0.15508	0.111141	1.06334	1.11961	1.5508	1.11141	0.407113	-0.0456779	0.116836	0.0386159	4.07113	0.805945	1.16836	0.542016
1128	0.366536	0.360427	0.0868579	0.0756421	3.66536	3.60427	0.868579	0.756421	0.151733	0.0142655	0.102773	0.0341672	1.51733	0.142655	1.02773	0.726883
1129	0.374669	0.35849	0.0995226	0.0987829	3.74669	3.5849	0.995226	0.987829	0.243915	0.00290004	0.091928	0.0197113	2.43915	1.21813	0.91928	0.82135
1130	0.349261	0.383263	0.102645	0.0663913	3.49261	3.83263	1.02645	0.663913	0.202032	0.0803991	0.114682	0.00760122	2.02032	0.803991	1.14682	0.528265
1131	0.20738	0.187387	0.150796	0.14291	2.0738	1.87387	1.50796	1.4291	0.309681	-0.261825	0.115532	0.0309372	3.09681	0.648209	1.15532	0.572115
1132	0.125993	0.142912	0.137847	0.105333	1.25993	1.42912	1.37847	1.05333	0.189314	0.265371	0.0807208	0.014947	1.89314	2.7689	0.807208	0.823314
1133	0.0853363	0.136056	0.15143	0.113953	0.853363	1.36056	1.5143	1.13953	0.248889	-0.0902388	0.0640281	0.00305893	2.48889	0	0.640281	0.805512
1134	0.299168	0.254164	0.0341262	0.0579934	2.99168	2.54164	0.341262	0.579934	0.116473	-0.0538751	0.137429	0.0536433	1.16473	0.364437	1.37429	0.893851
1135	0.33985	0.299753	0.0275531	0.0378511	3.3985	2.99753	0.275531	0.378511	0.0875428	-0.0346575	0.134486	0.0688903	0.875428	0	1.34486	0.786547
1136	0.328179	0.277585	0.145443	0.121282	3.28179	2.77585	1.45443	1.21282	0.332019	0.069696	0.0901155	0.0327188	3.32019	0.815731	0.901155	0.813356
1137	0.276656	0.26522	0.0953019	0.0469813	2.76656	2.6522	0.953019	0.469813	0.166028	0.0127019	0.158778	0.0223187	1.66028	0.127019	1.58778	0.995648
1138	0.196745	0.184887	0.113943	0.121412	1.96745	1.84887	1.13943	1.21412	0.194331	0.112618	0.0837612	0.0746174	1.94331	1.41406	0.837612	0.955134
1139	0.255514	0.21916	0.0219247	0.0150752	2.55514	2.1916	0.219247	0.150752	0.330502	-0.0468822	0.117775	-0.0195786	3.30502	0.30037	1.17775	0.569204
1140	0.164175	0.129965	0.157871	0.113042	1.64175	1.29965	1.57871	1.13042	0.326205	0.0851916	0.0380979	0.073537	3.26205	0.958326	0.380979	1.64636
1141	0.113818	0.130097	0.0928998	0.0539905	1.13818	1.30097	0.928998	0.539905	0.102611	-0.188837	0.0390396	0.0777256	1.02611	1.71061	0.390396	1.63813
1142	0.220716	0.181107	0.112213	0.0844445	2.20716	1.81107	1.12213	0.844445	0.0945241	-0.1449	0.0341667	0.0488763	0.945241	1.32097	0.341667	0.859889
1143	0.00545351	0.0252846	0.070646	0.0555561	0.0545351	0.252846	0.70646	0.555561	0.348945	0.108502	0.0520399	0.0550251	3.48945	2.20132	0.520399	0.550251
1144	0.358167	0.346142	0.082426	0.0657937	3.58167	3.46142	0.82426	0.657937	0.271128	0.0926213	0.0839916	0.0666313	2.71128	1.3364	0.839916	0.863419
1145	0.282005	0.255375	0.0796854	0.0648811	2.82005	2.55375	0.796854	0.648811	0.14132	-0.0209368	0.111566	0.051368	1.4132	1.37908	1.11566	1.09649
1146	-0.0119209	0.0350453	0.0478167	0.0241137	0	0.350453	0.478167	0.241137	0.371699	-0.0455959	0.0654514	0.000413202	3.71699	0.37718	0.654514	0.426448
1147	0.310709	0.306922	0.0954343	0.0766915	3.10709	3.06922	0.954343	0.766915	-0.0439032	-0.100449	0.0243225	0.0306774	0	0.407436	0.243225	0.51514
1148	0.155551	0.161412	0.0590593	0.0429877	1.55551	1.61412	0.590593	0.429877	0.466425	0.0103288	0.141034	0.0593096	4.66425	0.402385	1.41034	0.994475
1149	0.105921	0.0731966	0.0673238	0.0892862	1.05921	0.731966	0.673238	0.892862	0.231462	-0.00750927	0.0659074	0.0465562	2.31462	0.301591	0.659074	1.51042
1150	0.266725	0.262104	0.116761	0.0921188	2.66725	2.62104	1.16761	0.921188	0.260155	0.0245877	0.0555829	0.0498823	2.60155	1.34501	0.555829	1.04606
1151	0.226006	0.205286	0.100744	0.0656644	2.26006	2.05286	1.00744	0.656644	0.176479	0.0367848	0.0980161	0.0242361	1.76479	1.04741	0.980161	0.242361
1152	0.120457	0.110143	0.0756977	0.0663845	1.20457	1.10143	0.756977	0.663845	0.229686	-0.0936012	0.0910083	0.0236466	2.29686	0.880706	0.910083	0.269385
1153	0.222099	0.21743	0.0918078	0.0620792	2.22099	2.1743	0.918078	0.620792	0.131309	-0.18258	0.076144	0.0195241	1.31309	0	0.76144	0.215387
1154	0.169081	0.149837	0.0930405	0.094836	1.69081	1.49837	0.930405	0.94836	0.273204	0.152599	0.145026	0.0923588	2.73204	2.0318	1.45026	1.76838
1155	0.305517	0.282204	0.0800406	0.085937	3.05517	2.82204	0.800406	0.85937	0.308636	0.00221632	0.0329555	-0.0179547	3.08636	0.0221632	0.329555	0.23105
1156	0.129266	0.18451	0.104892	0.0771867	1.29266	1.8451	1.04892	0.771867	0.166688	-0.0264431	0.0750498	0.041165	1.66688	1.00389	0.750498	0.709372
1157	0.208407	0.174449	0.11429	0.0663475	2.08407	1.74449	1.1429	0.663475	0.160215	0.0891287	0.157821	0.0284655	1.60215	0.891287	1.57821	1.34358
1158	0.180193	0.169607	0.0964729	0.0660227	1.80193	1.69607	0.964729	0.660227	0.234529	-0.1314	0.0431674	0.0296309	2.34529	0.696248	0.431674	0.432074
1159	0.0482721	0.0393297	0.106509	0.0909579	0.482721	0.393297	1.06509	0.909579	0.174819	0.0572092	0.138039	0.0167333	1.74819	0.572092	1.38039	0.577668
1160	-0.0907329	-0.0586664	0.0474357	0.0171489	0	0	0.474357	0.171489	0.212465	0.0819534	0.127015	0.0350888	2.12465	0.819534	1.27015	0.3841
1161	0.0645482	0.0306465	0.149892	0.121833	0.645482	0.306465	1.49892	1.21833	0.277059	0.220272	0.0714016	0.0448445	2.77059	2.20272	0.714016	1.35018
1162	0.0984056	0.0975822	0.03225	0.0301181	0.984056	0.975822	0.3225	0.301181	0.273736	0.106716	0.0950919	0.0269063	2.73736	1.06716	0.950919	0.49634
1163	0.17054	0.157577	0.117455	0.113648	1.7054	1.57577	1.17455	1.13648	0.137881	0.188263	0.0898164	0.00544042	1.37881	1.90028	0.898164	0.165527
1164	0.143734	0.11995	0.138179	0.0913079	1.43734	1.1995	1.38179	0.913079	0.361064	-0.283459	0.097344	0.030494	3.61064	1.9541	0.97344	0.864287
1165	0.335285	0.306038	0.0448334	0.0411022	3.35285	3.06038	0.448334	0.411022	0.283197	-0.00609391	0.117373	0.0230996	2.83197	0	1.17373	0.653941
1166	0.273409	0.294241	0.0976465	0.0976449	2.73409	2.94241	0.976465	0.976449	0.238824	-0.074891	0.081394	0.0561174	2.38824	0	0.81394	1.3687
1167	0.308393	0.310006	0.146675	0.0960259	3.08393	3.10006	1.46675	0.960259	0.349962	-0.266903	0.0641605	0.0408253	3.49962	2.11986	0.641605	0.959132
1168	0.255503	0.267689	0.0432193	0.00358912	2.55503	2.67689	0.432193	0.0358912	0.170834	-0.0157076	0.136133	0.0330393	1.70834	0.985145	1.36133	0.863598
1169	0.274691	0.239538	0.0868356	0.0833355	2.74691	2.39538	0.868356	0.833355	0.14928	0.00442535	0.137904	0.0778145	1.4928	0.305836	1.37904	1.16089
1170	0.344789	0.326603	0.0996953	0.0519218	3.44789	3.26603	0.996953	0.519218	0.319822	-0.10971	0.0993882	0.00795668	3.19822	0.808474	0.993882	0.437605
1171	0.0212788	0.00807194	0.0875873	0.0464587	0.212788	0.0807194	0.875873	0.464587	0.208656	0.0667233	0.0909318	0.0235835	2.08656	0.667233	0.909318	0.616662
1172	0.419261	0.411115	0.1432	0.0924889	4.19261	4.11115	1.432	0.924889	0.242828	-0.143565	0.116431	0.0591404	2.42828	0	1.16431	1.25765
1173	0.264096	0.238733	0.0664387	0.0550558	2.64096	2.38733	0.664387	0.550558	0.218188	-0.0251859	0.118229	0.0645258	2.18188	1.10103	1.18229	1.38367
1174	0.239959	0.227352	0.1285	0.0674209	2.39959	2.27352	1.285	0.674209	0.22694	-0.00730404	0.132008	0.0255079	2.2694	0	1.32008	0.7841
1175	0.210403	0.182174	0.080395	0.0243973	2.10403	1.82174	0.80395	0.243973	0.259107	-0.0855763	0.15084	0.0688645	2.59107	0.939178	1.5084	1.18558
1176	0.191963	0.210338	0.0813863	0.0264681	1.91963	2.10338	0.813863	0.264681	0.264757	0.0839569	0.11516	-0.00231611	2.64757	0.839569	1.1516	0.673503
1177	0.202457	0.234311	0.116452	0.107671	2.02457	2.34311	1.16452	1.07671	0.368975	-0.137989	0.0953902	0.00819355	3.68975	0.203565	0.953902	0.643609
1178	0.232392	0.18971	0.0792176	0.0509921	2.32392	1.8971	0.792176	0.509921	0.27529	0.189474	0.0481986	0.037561	2.7529	2.25343	0.481986	0.754116
1179	0.179612	0.156717	0.100304	0.0408319	1.79612	1.56717	1.00304	0.408319	0.177157	-0.21719	0.0694343	0.0595349	1.77157	1.1852	0.694343	0.767597
1180	0.211754	0.239088	0.0687938	0.048598	2.11754	2.39088	0.687938	0.48598	0.246935	0.180486	0.0929531	-0.0025785	2.46935	1.80486	0.929531	0.806379
1181	0.0176109	0.0326576	0.128856	0.0850955	0.176109	0.326576	1.28856	0.850955	0.16382	-0.184062	0.099622	0.0737384	1.6382	1.0868	0.99622	0.979194
1182	0.205259	0.200043	0.0499135	0.0368208	2.05259	2.00043	0.499135	0.368208	0.420581	0.073134	0.0972445	0.00962739	4.20581	1.34159	0.972445	0.98942
1183	0.213858	0.214067	0.108309	0.133304	2.13858	2.14067	1.08309	1.33304	0.0320902	-0.0140387	0.0875467	0.0394724	0.320902	1.42143	0.875467	0.823639
1184	0.189694	0.182145	0.0775062	0.0556167	1.89694	1.82145	0.775062	0.556167	0.34401	-0.0815614	0.14093	0.0408306	3.4401	0	1.4093	1.15369
1185	0.198112	0.186825	0.0386336	0.0167608	1.98112	1.86825	0.386336	0.167608	0.18809	0.0155117	0.087675	0.073956	1.8809	0.257584	0.87675	1.28561
1186	0.00170059	0.000854425	0.0708467	0.0480618	0.0170059	0.00854425	0.708467	0.480618	0.286039	-0.0846095	0.109597	0.00790673	2.86039	0	1.09597	0.43132
1187	0.128368	0.117646	0.160741	0.133217	1.28368	1.17646	1.60741	1.33217	0.0776221	-0.190157	0.0846054	0.0705587	0.776221	0.775954	0.846054	1.51521
1188	0.0365376	0.0078185	0.155433	0.128645	0.365376	0.078185	1.55433	1.28645	0.286459	-0.0475473	0.110609	0.0336986	2.86459	0.946094	1.10609	0.920649
1189	0.340348	0.320028	0.0387636	0.03157	3.40348	3.20028	0.387636	0.3157	0.134355	-0.00280558	0.0994998	0.0627829	1.34355	0	0.994998	1.06146
1190	0.0756895	0.0411812	0.0811925	0.0909311	0.756895	0.411812	0.811925	0.909311	0.0965837	-0.166162	0.077986	0.0553449	0.965837	3.27887	0.77986	1.16616
1191	0.0418392	0.0431799	0.0842221	0.0939223	0.418392	0.431799	0.842221	0.939223	0.222858	0.0268219	0.13247	0.0371022	2.22858	0.268219	1.3247	0.999094
1192	0.0188233	-0.0668017	0.049228	0.059817	0.188233	0	0.49228	0.59817	0.122979	-0.0789083	0.096511	0.0295626	1.22979	2.14444	0.96511	1.16997
1193	0.0834989	0.128673	0.101144	0.0552297	0.834989	1.28673	1.01144	0.552297	0.399425	0.0482259	0.110623	0.0194307	3.99425	0.482259	1.10623	0.812366
1194	0.310936	0.340191	0.124754	0.112935	3.10936	3.40191	1.24754	1.12935	0.319273	-0.0737992	0.119875	0.0343043	3.19273	0.154404	1.19875	0.946821
1195	0.0140772	0.0301013	0.0310084	0.0223474	0.140772	0.301013	0.310084	0.223474	0.235778	-0.0560252	0.129748	-0.00488112	2.35778	0	1.29748	0.935568
1196	0.0471873	0.0240469	0.127221	0.0908688	0.471873	0.240469	1.27221	0.908688	0.404004	-0.162047	0.121983	0.0521027	4.04004	0.306662	1.21983	1.37688
1197	0.370873	0.397043	0.105851	0.0707454	3.70873	3.97043	1.05851	0.707454	0.44437	-0.152641	0.131245	0.0419015	4.4437	1.63079	1.31245	1.03473
1198	0.355135	0.326784	0.104201	0.0831164	3.55135	3.26784	1.04201	0.831164	0.0553253	0.0742577	0.170593	0.0478484	0.553253	0.742577	1.70593	1.12406
1199	0.0696606	0.0743652	0.0771618	0.0639243	0.696606	0.743652	0.771618	0.639243	0.455672	-0.0845375	0.138533	0.0240196	4.55672	0.871895	1.38533	0.96968
1200	0.345024	0.32235	0.157313	0.146261	3.45024	3.2235	1.57313	1.46261	-0.0118493	-0.0492886	0.161513	0.0514639	0	1.0148	1.61513	1.20181
1201	0.238472	0.251718	0.0458449	0.043821	2.38472	2.51718	0.458449	0.43821	0.191284	-0.011658	0.115703	0.00132982	1.91284	0	1.15703	0.482837
1202	0.231742	0.229437	0.101422	0.105495	2.31742	2.29437	1.01422	1.05495	0.325674	-0.0144538	0.104109	0.0398723	3.25674	2.91411	1.04109	1.13421
1203	0.115458	0.059612	0.0913767	0.0290594	1.15458	0.59612	0.913767	0.290594	0.258746	-0.0616798	0.168554	0.0404113	2.58746	0.663598	1.68554	0.797869
1204	0.141957	0.173238	0.0902143	0.0623148	1.41957	1.73238	0.902143	0.623148	0.149269	-0.19736	0.165689	0.0331857	1.49269	0.617848	1.65689	0.783111
1205	0.145833	0.159395	0.082631	0.0587112	1.45833	1.59395	0.82631	0.587112	0.235136	0.122467	0.185616	0.046022	2.35136	1.22467	1.85616	0.901679
1206	0.179112	0.173048	0.0829873	0.0767842	1.79112	1.73048	0.829873	0.767842	0.196161	-0.228678	0.105945	-0.019144	1.96161	0.805969	1.05945	0.446825
1207	0.0703321	0.0593833	0.0629294	0.0537172	0.703321	0.593833	0.629294	0.537172	0.214339	-0.200159	0.1124	0.0609043	2.14339	1.67533	1.124	0.811065
1208	0.0980159	0.0916086	0.122872	0.0913303	0.980159	0.916086	1.22872	0.913303	0.310301	0.11107	0.128453	0.0309978	3.10301	1.1107	1.28453	1.15354
1209	0.319623	0.27266	0.057558	0.0289697	3.19623	2.7266	0.57558	0.289697	0.349626	0.225421	0.0904279	0.0121013	3.49626	2.62353	0.904279	0.326333
1210	0.040586	0.0370043	0.0995157	0.0975258	0.40586	0.370043	0.995157	0.975258	0.115977	-0.307151	0.1204	0.0131814	1.15977	0	1.204	0.405065
1211	0.337184	0.319469	0.036308	0.05916	3.37184	3.19469	0.36308	0.5916	0.301566	0.240862	0.0743977	0.0341956	3.01566	3.71	0.743977	0.925848
1212	0.0434977	0.0757942	0.125704	0.100491	0.434977	0.757942	1.25704	1.00491	0.212684	0.0613218	0.0797011	0.0184735	2.12684	0.613218	0.797011	0.396434
1213	0.345595	0.288283	0.088873	0.123827	3.45595	2.88283	0.88873	1.23827	0.167032	-0.0476118	0.0812085	0.0365441	1.67032	0.415042	0.812085	0.894132
1214	0.238043	0.283186	0.110011	0.0391024	2.38043	2.83186	1.10011	0.391024	0.22345	-0.109539	0.102294	0.0320092	2.2345	0.681823	1.02294	0.809216
1215	0.162701	0.145743	0.0809918	0.0442591	1.62701	1.45743	0.809918	0.442591	0.28813	0.161001	0.155703	0.0656823	2.8813	2.23345	1.55703	0.656823
1216	0.259602	0.253015	0.141921	0.145577	2.59602	2.53015	1.41921	1.45577	0.298089	0.171595	0.12142	0.0538577	2.98089	1.71595	1.2142	0.580818
1217	0.145206	0.134856	0.149036	0.102169	1.45206	1.34856	1.49036	1.02169	0.220572	-0.265951	0.0938942	0.0124544	2.20572	0	0.938942	0.531446
1218	0.290381	0.262735	0.0355905	0.0106085	2.90381	2.62735	0.355905	0.106085	0.22622	0.100464	0.130944	0.0697221	2.2622	2.52461	1.30944	1.57879
1219	0.218633	0.216286	0.113861	0.0879018	2.18633	2.16286	1.13861	0.879018	0.143812	0.066525	0.0727521	-0.0219482	1.43812	2.06647	0.727521	0
1220	0.148384	0.106561	0.0280072	0.0484037	1.48384	1.06561	0.280072	0.484037	0.347633	-0.232547	0.0772514	-0.0200767	3.47633	0.501161	0.772514	0
1221	0.229879	0.217163	0.0981733	0.0910463	2.29879	2.17163	0.981733	0.910463	0.166937	0.191681	0.0456252	0.000944229	1.66937	1.91681	0.456252	0.913788
1222	0.0742709	0.0652627	0.0679826	0.0390407	0.742709	0.652627	0.679826	0.390407	0.119443	-0.22788	0.154435	0.115347	1.19443	0.17379	1.54435	1.81036
1223	0.150513	0.125181	0.0616534	0.0516275	1.50513	1.25181	0.616534	0.516275	0.252741	0.0512249	0.052799	0.0452764	2.52741	1.57484	0.52799	1.02687
1224	0.00883678	0.0231196	0.0962908	0.0715845	0.0883678	0.231196	0.962908	0.715845	0.153192	0.0702861	0.0916586	0.016107	1.53192	0.702861	0.916586	1.10978
1225	0.221623	0.199252	0.0620202	0.0588424	2.21623	1.99252	0.620202	0.588424	0.327736	0.0155394	0.0650875	0.0377336	3.27736	2.65764	0.650875	1.14436
1226	0.227163	0.234364	0.0433981	0.0322832	2.27163	2.34364	0.433981	0.322832	0.148212	-0.181696	0.0288711	-0.00873652	1.48212	2.69943	0.288711	0.882613
1227	0.214294	0.233788	0.104699	0.106288	2.14294	2.33788	1.04699	1.06288	0.214889	0.144089	0.085417	-0.00682485	2.14889	1.44089	0.85417	0.993163
1228	0.265576	0.220679	0.0902203	0.0523589	2.65576	2.20679	0.902203	0.523589	0.219658	-0.225014	0.139398	0.0555242	2.19658	2.90426	1.39398	0.873966
1229	0.236572	0.250909	0.0556582	0.0396796	2.36572	2.50909	0.556582	0.396796	0.35151	0.0463438	0.18292	0.0302102	3.5151	0.463438	1.8292	0.561746
1230	0.236814	0.191246	0.0542661	0.0503234	2.36814	1.91246	0.542661	0.503234	0.168814	-0.0711073	0.133596	0.0464993	1.68814	0	1.33596	0.914282
1231	0.266506	0.23718	0.0948702	0.0866154	2.66506	2.3718	0.948702	0.866154	0.312266	0.0245804	0.094291	0.0573984	3.12266	0.245804	0.94291	0.898997
1232	0.153807	0.118663	0.0904042	0.054282	1.53807	1.18663	0.904042	0.54282	0.215721	-0.057537	0.135911	0.00999271	2.15721	1.16168	1.35911	0.537562
1233	0.220932	0.203786	0.0981472	0.0431501	2.20932	2.03786	0.981472	0.431501	0.224929	-0.0230956	0.106296	0.0592495	2.24929	0.455839	1.06296	1.018
1234	0.126507	0.126294	0.115907	0.0252252	1.26507	1.26294	1.15907	0.252252	0.231373	0.00020744	0.102761	-0.00822112	2.31373	1.07221	1.02761	0.693185
1235	0.100287	0.120837	0.100442	0.13029	1.00287	1.20837	1.00442	1.3029	0.17169	-0.0770285	0.0964482	-0.00611373	1.7169	0	0.964482	0.711871
1236	0.0972296	0.0453031	0.0375304	0.0704718	0.972296	0.453031	0.375304	0.704718	0.184211	-0.216291	0.105894	0.0452831	1.84211	0	1.05894	0.987076
1237	0.242162	0.18847	0.102813	0.062089	2.42162	1.8847	1.02813	0.62089	0.196569	0.0564281	0.120056	0.0492717	1.96569	1.02487	1.20056	1.08797
1238	0.0973641	0.103943	0.0449027	0.00586295	0.973641	1.03943	0.449027	0.0586295	0.285967	-0.148193	0.0887628	0.000318211	2.85967	0	0.887628	0.591698
1239	0.0737545	0.0643376	0.105694	0.0971687	0.737545	0.643376	1.05694	0.971687	0.251726	-0.0686753	0.147556	0.0750772	2.51726	1.04276	1.47556	0.918113
1240	0.440226	0.415729	0.0511818	0.0469075	4.40226	4.15729	0.511818	0.469075	0.308251	-0.00532917	0.161519	0.0233671	3.08251	1.10724	1.61519	0.824347
1241	0.0181933	-0.0162565	0.118674	0.0952108	0.181933	0	1.18674	0.952108	0.228509	-0.0488579	0.0904026	0.0461347	2.28509	2.66416	0.904026	0.92886
1242	0.337023	0.320298	0.0738557	0.0292371	3.37023	3.20298	0.738557	0.292371	0.268537	-0.0510543	0.166993	0.0234834	2.68537	0.907687	1.66993	0.611549
1243	0.234515	0.222402	0.0835897	0.0298033	2.34515	2.22402	0.835897	0.298033	0.356555	0.00663191	0.0714246	0.0201844	3.56555	0.81021	0.714246	0.806158
1244	0.216303	0.232115	0.0631694	0.0749277	2.16303	2.32115	0.631694	0.749277	0.106481	-0.0878232	0.14986	0.0997009	1.06481	0.432275	1.4986	1.41687
1245	0.217123	0.186794	0.0531527	0.0214645	2.17123	1.86794	0.531527	0.214645	0.171158	-0.0264871	0.135161	0.0372496	1.71158	0.746263	1.35161	1.16963
1246	0.167805	0.158696	0.13874	0.111247	1.67805	1.58696	1.3874	1.11247	0.181389	-0.0726254	0.0902539	0.0328366	1.81389	0	0.902539	0.815883
1247	0.232502	0.192239	0.100947	0.0905812	2.32502	1.92239	1.00947	0.905812	0.19505	-0.0129231	0.120225	0.0465015	1.9505	1.11517	1.20225	0.813913
1248	0.205988	0.160522	0.105107	0.0774366	2.05988	1.60522	1.05107	0.774366	0.0961623	0.165604	0.0970136	0.0397201	0.961623	1.65604	0.970136	0.775019
1249	0.224183	0.183159	0.0917581	0.0874647	2.24183	1.83159	0.917581	0.874647	0.332629	-0.211702	0.127268	0.0173505	3.32629	0	1.27268	0.765413
1250	0.135263	0.156661	0.0925881	0.0853625	1.35263	1.56661	0.925881	0.853625	0.175392	0.0582557	0.0498748	0.0673701	1.75392	2.73643	0.498748	1.55596
1251	0.186392	0.139219	0.088246	0.0303822	1.86392	1.39219	0.88246	0.303822	0.160824	-0.133863	0.129721	0.0247805	1.60824	0	1.29721	1.27187
1252	0.0311643	0.00417554	0.1438	0.0980436	0.311643	0.0417554	1.438	0.980436	0.242358	0.07038	0.0759068	0.0584732	2.56637	2.95165	0.759068	1.35366
1253	-0.0506217	-0.0696443	0.136376	0.102461	0	0	1.36376	1.02461	0.340536	-0.00501712	0.226189	0.0883882	3.40536	0	2.26189	1.98829
1254	0.209421	0.201835	0.0381487	0.044618	2.09421	2.01835	0.381487	0.44618	0.143143	-0.0724747	0.0450344	0.0305628	1.43143	1.41194	0.450344	0.599833
1255	0.203295	0.225857	0.145404	0.122553	2.03295	2.25857	1.45404	1.22553	0.167858	-0.039925	0.119092	0.0637778	1.67858	0	1.19092	1.36318
1256	0.307451	0.261583	0.108516	0.0886707	3.07451	2.61583	1.08516	0.886707	0.254343	-0.028711	0.0873949	0.0378911	2.54343	1.00147	0.873949	0.735293
1257	0.158871	0.147012	0.0541641	0.0485312	1.58871	1.47012	0.541641	0.485312	0.208388	-0.129767	0.143746	0.0230018	2.08388	0.233886	1.43746	0.79048
1258	0.256568	0.241625	0.0723532	0.0453693	2.56568	2.41625	0.723532	0.453693	0.199026	-0.10979	0.067453	0.0398937	1.99026	0.297371	0.67453	0.667471
1259	0.120829	0.104932	0.0692718	0.040381	1.20829	1.04932	0.692718	0.40381	0.0807084	0.04356	0.140649	0.0509791	0.807084	0.693014	1.40649	0.732536
1260	0.109364	0.122499	0.0784867	0.0691559	1.09364	1.22499	0.784867	0.691559	0.287363	-0.0986144	0.0934129	0.0154896	2.87363	0.208236	0.934129	1.16093
1261	0.121428	0.128858	0.0832547	0.0745253	1.21428	1.28858	0.832547	0.745253	0.204375	0.0264708	0.125349	0.0856494	2.04375	0.349634	1.25349	1.50852
1262	0.154355	0.171068	0.0713307	0.0365688	1.54355	1.71068	0.713307	0.365688	0.208084	-0.0632447	0.0922749	-0.00863172	2.08084	0.296089	0.922749	0.666551
1263	0.183345	0.163931	0.0717999	0.0485762	1.83345	1.63931	0.717999	0.485762	0.0967593	0.0682062	0.0372795	0.0034912	0.967593	0.682062	0.372795	0.578858
1264	0.143516	0.132605	0.0906851	0.0637831	1.43516	1.32605	0.906851	0.637831	0.090365	0.0888366	0.180944	0.0807559	0.90365	0.888366	1.80944	1.09974
1265	0.229133	0.178522	0.0903958	0.0718904	2.29133	1.78522	0.903958	0.718904	0.309086	-0.0528698	0.159441	0.0711294	3.09086	0.515824	1.59441	1.12342
1266	0.133291	0.160693	0.101451	0.0931785	1.33291	1.60693	1.01451	0.931785	0.335655	0.0593643	0.055888	0.0138849	3.35655	0.71137	0.55888	0.895284
1267	0.169844	0.12137	0.0398852	0.022576	1.69844	1.2137	0.398852	0.22576	0.136012	-0.0886009	0.149804	0.0796274	1.36012	0.137087	1.49804	0.852892
1268	0.0717531	0.0648215	0.160835	0.122782	0.717531	0.648215	1.60835	1.22782	0.18453	-0.0494615	0.0683343	0.0699354	1.8453	0.991101	0.683343	1.50588
1269	0.229729	0.237745	0.111618	0.121863	2.29729	2.37745	1.11618	1.21863	0.247361	0.0424611	0.104719	0.00278657	2.47361	0.424611	1.04719	0.0278657
1270	0.197531	0.197446	0.125168	0.078051	1.97531	1.97446	1.25168	0.78051	0.14142	-0.0676845	0.0491646	0.0502753	1.4142	0.922157	0.491646	1.2836
1271	0.189433	0.178358	0.112775	0.0493744	1.89433	1.78358	1.12775	0.493744	0.256094	0.0331243	0.0277201	0.0262786	2.56094	0.658333	0.277201	0.87012
1272	0.129687	0.127375	0.122385	0.0691517	1.29687	1.27375	1.22385	0.691517	0.270633	0.111714	0.131065	0.00309366	2.70633	1.11714	1.31065	0.565889
1273	0.147184	0.159067	0.0917613	0.0685742	1.47184	1.59067	0.917613	0.685742	0.340835	0.00361027	0.101105	0.012982	3.40835	1.01335	1.01105	0.4865
1274	0.166228	0.139873	0.0427361	0.0586261	1.66228	1.39873	0.427361	0.586261	0.218832	-0.0413889	0.0961113	0.00582251	2.18832	0	0.961113	0.453508
1275	0.184994	0.169034	0.105753	0.0935089	1.84994	1.69034	1.05753	0.935089	0.178046	-0.0350955	0.0741467	0.0346096	1.78046	1.32621	0.741467	1.06309
1276	0.173719	0.161839	0.0642772	0.0349694	1.73719	1.61839	0.642772	0.349694	0.222575	-0.0440725	0.107196	0.0104216	2.22575	0	1.07196	0.457529
1277	0.322048	0.312326	0.104835	0.0736835	3.22048	3.12326	1.04835	0.736835	0.290597	0.0620587	0.108647	0.0390534	2.90597	0.620587	1.08647	0.809159
1278	0.0884152	0.0671889	0.0805395	0.0528554	0.884152	0.671889	0.805395	0.528554	-0.0278099	-0.180872	0.0618788	0.0197738	0	1.14141	0.618788	0.793951
1279	0.108573	0.124423	0.0936589	0.0907813	1.08573	1.24423	0.936589	0.907813	0.157109	-0.0237702	0.111134	0.0512431	1.57109	0.273296	1.11134	0.936131
1280	0.110163	0.0856177	0.113252	0.116872	1.10163	0.856177	1.13252	1.16872	0.0959757	-0.317337	0.0596096	-0.00275387	0.959757	2.14236	0.596096	0.691348
1281	0.117529	0.0904155	0.120272	0.0843276	1.17529	0.904155	1.20272	0.843276	0.120014	0.047615	0.0553313	0.00704118	1.20014	0.767426	0.553313	0.602493
1282	0.263137	0.2935	0.13132	0.0929513	2.63137	2.935	1.3132	0.929513	0.179498	-0.228115	0.0454117	0.00628322	1.79498	1.27984	0.454117	0.58611
1283	0.262263	0.280808	0.0190541	-0.0288041	2.62263	2.80808	0.190541	0	0.152172	-0.0421121	0.0666809	0.0101856	1.52172	0.524557	0.666809	0.311408
1284	0.333938	0.259918	0.0267759	0.0364933	3.33938	2.59918	0.267759	0.364933	0.194151	0.0227086	0.123448	0.0546103	1.94151	0.227086	1.23448	1.42917
1285	0.294813	0.277235	0.146364	0.0899442	2.94813	2.77235	1.46364	0.899442	0.300622	0.0355542	0.151132	0.0624074	3.00622	0.355542	1.51132	0.946334
1286	0.0739752	0.0820591	0.0881975	0.0285299	0.739752	0.820591	0.881975	0.285299	0.114909	-0.0665023	0.112676	0.0742972	1.14909	1.46761	1.12676	1.24993
1287	0.250802	0.271679	0.0391144	0.0524613	2.50802	2.71679	0.391144	0.524613	0.336114	0.0833307	0.0851677	0.0430328	3.36114	1.62122	0.851677	0.719464
1288	0.237602	0.186281	0.076553	0.0896381	2.37602	1.86281	0.76553	0.896381	0.0871516	-0.110852	0.124226	0.0329225	0.871516	0	1.24226	1.14966
1289	0.266516	0.248292	0.0955128	0.0770343	2.66516	2.48292	0.955128	0.770343	0.413323	0.0220939	0.164573	0.0181659	4.13323	1.12297	1.64573	1.0811
1290	0.118641	0.110435	0.12356	0.0781459	1.18641	1.10435	1.2356	0.781459	0.0576141	-0.115012	0.136325	0.0247426	0.576141	0	1.36325	1.14031
1291	0.159838	0.093873	0.103601	0.0537292	1.59838	0.93873	1.03601	0.537292	0.319791	-0.0278383	0.0897504	0.0225101	3.19791	0.876383	0.897504	1.24268
1292	0.284368	0.259713	0.112092	0.0662215	2.84368	2.59713	1.12092	0.662215	0.105302	-0.0279098	0.0569303	0.0080155	1.05302	0.654648	0.569303	0.193551
1293	0.124669	0.150691	0.0762442	0.084654	1.24669	1.50691	0.762442	0.84654	0.223523	0.0997857	0.0796956	-0.00429109	2.23523	0.997857	0.796956	0.192602
1294	0.212549	0.22843	0.0939187	0.0407465	2.12549	2.2843	0.939187	0.407465	0.216919	0.115597	0.0720249	0.0424106	2.16919	1.15597	0.720249	1.35395
1295	0.0706027	0.0762296	0.0297304	0.0756358	0.706027	0.762296	0.297304	0.756358	0.176026	-0.0765631	0.0513968	0.0693354	1.76026	0	0.513968	0.948887
1296	0.0835266	0.0621912	0.157612	0.073635	0.835266	0.621912	1.57612	0.73635	0.256842	-0.0913702	0.1357	0.0134344	2.56842	0.644271	1.357	0.696215
1297	0.0249616	0.00989501	0.0390019	0.0792214	0.249616	0.0989501	0.390019	0.792214	0.180451	0.106826	0.0557337	0.0418343	1.80451	1.25945	0.557337	0.985204
1298	0.403213	0.360242	0.0991196	0.0371515	4.03213	3.60242	0.991196	0.371515	0.210921	-0.0135242	0.144719	0.042443	2.10921	0	1.44719	1.22169
1299	0.193656	0.210034	0.104375	0.0432187	1.93656	2.10034	1.04375	0.432187	0.158508	-0.0837227	0.141304	0.0143533	1.58508	0	1.41304	0.421024
1300	0.237773	0.226835	0.10017	0.0392565	2.37773	2.26835	1.0017	0.392565	0.220551	-0.066396	0.0949823	0.0445186	2.20551	1.09771	0.949823	1.48824
1301	0.222484	0.228137	0.066574	0.0641404	2.22484	2.28137	0.66574	0.641404	0.197278	0.131348	0.0923929	0.0419292	1.97278	2.06462	0.923929	1.46833
1302	0.0736423	0.0566676	0.0684962	0.0634372	0.736423	0.566676	0.684962	0.634372	0.338415	-0.174235	0.138781	0.0227172	3.38415	0.2599	1.38781	0.252978
1303	0.18104	0.146984	0.128254	0.0954394	1.8104	1.46984	1.28254	0.954394	0.0868412	0.0882959	0.11931	0.0361551	0.868412	1.25343	1.1931	1.24494
1304	0.30127	0.325018	0.09711	0.0242892	3.0127	3.25018	0.9711	0.242892	0.353096	-0.060276	0.087006	0.025043	3.53096	0	0.87006	0.958934
1305	0.0871059	0.136979	0.0187079	0.0476192	0.871059	1.36979	0.187079	0.476192	0.211768	-0.134107	0.127709	0.0350542	2.11768	0.407613	1.27709	0.735309
1306	0.129591	0.0711774	0.119507	0.115418	1.29591	0.711774	1.19507	1.15418	0.236798	0.0642509	0.0673657	0.0499527	2.36798	0.642509	0.673657	0.961956
1307	0.0952053	0.0690457	0.0457913	0.0374205	0.952053	0.690457	0.457913	0.374205	0.25836	0.138017	0.0852921	-0.0174739	2.5836	2.35169	0.852921	0.581788
1308	0.231758	0.220317	0.106021	0.0855156	2.31758	2.20317	1.06021	0.855156	0.0741368	-0.240024	0.145509	0.103489	0.741368	0	1.45509	1.56441
1309	0.163848	0.131516	0.0903667	0.0460156	1.63848	1.31516	0.903667	0.460156	0.326101	0.244237	0.0769809	0.051116	3.26101	2.44237	0.769809	0.803483
1310	0.227108	0.23132	0.103152	0.0835647	2.27108	2.3132	1.03152	0.835647	0.0932897	-0.227712	0.092883	0.0539494	0.932897	0	0.92883	0.964945
1311	0.223882	0.222565	0.0738905	0.0356159	2.23882	2.22565	0.738905	0.356159	0.289974	0.117469	0.0908253	0.0662843	2.89974	2.5645	0.908253	1.25376
1312	0.200716	0.206657	0.0878724	0.0764924	2.00716	2.06657	0.878724	0.764924	0.156785	-0.107966	0.117175	0.0349722	1.56785	0.124409	1.17175	0.738927
1313	0.0627915	0.0531	0.0864214	0.0721272	0.627915	0.531	0.864214	0.721272	0.344882	-0.0917284	0.0835443	0.0381842	3.44882	0.386823	0.835443	0.447373
1314	0.0629418	0.0615686	0.0558137	0.0289479	0.629418	0.615686	0.558137	0.289479	0.119046	0.105447	0.0929385	0.0315986	1.19046	1.16118	0.929385	0.850567
1315	0.243318	0.214173	0.095562	0.0468584	2.43318	2.14173	0.95562	0.468584	0.462238	-0.0690734	0.0888607	0.0376047	4.62238	0.801806	0.888607	0.885551
1316	0.0586805	0.0167595	0.101384	0.0715611	0.586805	0.167595	1.01384	0.715611	0.0285775	-0.0332283	0.0377235	0.00281306	0.285775	0	0.377235	0.50631
1317	0.0441562	0.0592135	0.0420462	0.0196931	0.441562	0.592135	0.420462	0.196931	0.14455	-0.0942161	0.20024	0.0841494	1.4455	0.602002	2.0024	1.4857
1318	0.328435	0.354939	0.0872883	0.0631733	3.28435	3.54939	0.872883	0.631733	0.149355	0.0812248	0.0779981	-0.0314792	1.49355	0.812248	0.779981	0.544027
1319	0.233852	0.196297	0.0735148	0.0713809	2.33852	1.96297	0.735148	0.713809	0.233471	0.00655434	0.106253	0.0880216	2.33471	1.37878	1.06253	1.30217
1320	0.263966	0.258156	0.048045	0.0510427	2.63966	2.58156	0.48045	0.510427	0.184975	-0.0772529	0.0837852	0.010568	1.84975	0	0.837852	0.328605
1321	0.0905822	0.106839	0.078172	0.0514827	0.905822	1.06839	0.78172	0.514827	0.13401	-0.182226	0.0755473	0.00634676	1.3401	0	0.755473	0.208125
1322	0.193254	0.171493	0.0578309	0.0490793	1.93254	1.71493	0.578309	0.490793	0.279688	-0.13028	0.152732	0.0408277	2.79688	0.599661	1.52732	1.23294
1323	0.208308	0.225147	0.0881959	0.0899234	2.08308	2.25147	0.881959	0.899234	0.272395	-0.113599	0.0641249	0.0343601	2.72395	0.465312	0.641249	0.473505
1324	0.220834	0.242213	0.165398	0.114832	2.20834	2.42213	1.65398	1.14832	0.166993	0.010945	0.151983	0.02779	1.66993	2.03704	1.51983	0.890918
1325	0.274741	0.256486	0.0836406	0.0432165	2.74741	2.56486	0.836406	0.432165	0.285087	-0.120587	0.1299	0.0244161	2.85087	0	1.299	0.840456
1326	0.139087	0.0954499	0.0735456	0.0507259	1.39087	0.954499	0.735456	0.507259	0.0775211	-0.0726484	0.0547919	0.0358641	0.775211	0	0.547919	0.6945
1327	0.321558	0.281943	0.075692	0.057337	3.21558	2.81943	0.75692	0.57337	0.236165	-0.0112885	0.0738276	-0.00661804	2.36165	0.195403	0.738276	0.659941
1328	0.151093	0.11001	0.0401985	0.07925	1.51093	1.1001	0.401985	0.7925	0.213308	-0.0484558	0.117152	0.0622069	2.13308	0.215065	1.17152	1.17924
1329	0.140775	0.131635	0.113789	0.152016	1.40775	1.31635	1.13789	1.52016	0.206258	-0.0393761	0.0545331	0.00929696	2.06258	0.530269	0.545331	0.401242
1330	0.185978	0.166388	0.0566205	0.0275519	1.85978	1.66388	0.566205	0.275519	0.271371	-0.138267	0.126566	0.0594892	2.71371	0	1.26566	1.17801
1331	0.101673	0.116221	0.123214	0.113096	1.01673	1.16221	1.23214	1.13096	0.167141	0.0070208	0.0624438	0.0168325	1.67141	2.33611	0.624438	0.748297
1332	0.252956	0.240653	0.108149	0.114493	2.52956	2.40653	1.08149	1.14493	0.239678	-0.112926	0.0622939	0.0178202	2.39678	1.81641	0.622939	0.647595
1333	0.32934	0.288692	0.0739166	0.038542	3.2934	2.88692	0.739166	0.38542	0.273048	-0.0303541	0.0590286	0.0353786	2.73048	1.64921	0.590286	0.956952
1334	0.177129	0.143979	0.0731908	0.0479916	1.77129	1.43979	0.731908	0.479916	0.263369	-0.0398414	0.0302084	0.00169468	2.63369	1.9679	0.302084	0.544552
1335	0.156768	0.143906	0.0865656	0.0656096	1.56768	1.43906	0.865656	0.656096	0.297129	-0.0266727	0.102349	0.0787653	2.97129	1.30882	1.02349	1.32913
1336	0.205879	0.194515	0.0869325	0.0823667	2.05879	1.94515	0.869325	0.823667	0.226794	-0.00556271	0.0841135	0.0652386	2.26794	0.28856	0.841135	1.58357
1337	0.170918	0.155854	0.0970841	0.0531041	1.70918	1.55854	0.970841	0.531041	0.224091	-0.00314278	0.0952069	-0.012033	2.24091	0	0.952069	0.0234337
1338	0.322842	0.301359	0.139079	0.0846064	3.22842	3.01359	1.39079	0.846064	0.216903	-0.0808585	0.0818346	0.057666	2.16903	0	0.818346	1.50371
1339	-0.0674257	-0.0440731	0.114492	0.0862059	0	0	1.14492	0.862059	0.209224	-0.0648066	0.110393	-0.00536708	2.09224	0	1.10393	0.293887
1340	0.224518	0.185131	0.0764023	0.0811864	2.24518	2.09296	0.764023	0.811864	0.230928	-0.122146	0.145443	0.0640181	2.30928	0	1.45443	1.25654
1341	0.152758	0.131548	0.0774124	0.083968	1.52758	1.31548	0.774124	0.83968	0.217109	-0.139131	0.0688677	-0.00425995	2.17109	0	0.688677	0.157542
1342	0.165859	0.155279	0.11441	0.0470462	1.65859	1.55279	1.1441	0.470462	0.26814	-0.0288375	0.0936767	0.00664585	2.6814	2.75976	0.936767	0.385014
1343	0.1903	0.185661	0.0760375	0.0360139	1.903	1.85661	0.760375	0.360139	0.289158	-0.0678717	0.0698488	0.0248318	2.89158	0	0.698488	0.631864
1344	0.152619	0.108096	0.0699926	0.0633772	1.52619	1.08096	0.699926	0.633772	0.161732	-0.0422451	0.181718	0.0648054	1.61732	1.6073	1.81718	1.28666
1345	0.226563	0.241664	0.0799881	0.0717059	2.26563	2.41664	0.799881	0.717059	0.284634	-0.0910648	0.110755	0.0717363	2.84634	0.168569	1.10755	1.34783
1346	0.205908	0.155366	0.0601425	0.0490971	2.05908	1.55366	0.601425	0.490971	0.193429	0.0896566	0.0938059	0.0298246	1.93429	0.896566	0.938059	1.11648
1347	0.0903708	0.0636489	0.108007	0.0814524	0.903708	0.636489	1.08007	0.814524	0.187137	-0.153747	0.0736926	0.0404307	1.87137	1.71374	0.736926	1.35343
1348	0.104448	0.0769212	0.110508	0.100497	1.04448	0.769212	1.10508	1.00497	0.212036	-0.0936739	0.075774	0.0270756	2.12036	0	0.75774	0.403591
1349	0.146679	0.154814	0.0627441	0.0277432	1.46679	1.54814	0.627441	0.277432	0.230786	-0.00111836	0.114342	0.0714024	2.30786	0.971429	1.14342	1.38524
1350	0.245306	0.21746	0.116894	0.0871233	2.45306	2.1746	1.16894	0.871233	0.219962	-0.0850206	0.0865447	-0.00833392	2.19962	0	0.865447	0.56504
1351	0.160155	0.145671	0.106269	0.0708956	1.60155	1.45671	1.06269	0.708956	0.240677	0.0558101	0.0876872	0.0577886	2.40677	1.56393	0.876872	0.624724
1352	0.190742	0.181975	0.0835082	0.0878194	1.90742	1.81975	0.835082	0.878194	0.145854	-0.076984	0.118266	0.0292534	1.45854	0	1.18266	0.994224
1353	0.258842	0.236041	0.108312	0.0563135	2.58842	2.36041	1.08312	0.563135	0.279966	-0.00504084	0.128118	0.0211588	2.79966	0	1.28118	0.726179
1354	0.276636	0.266097	0.0451891	0.0486615	2.76636	2.66097	0.451891	0.486615	0.131622	-0.0981438	0.121163	0.0553899	1.31622	0.551255	1.21163	0.9649
1355	0.364252	0.365873	0.11345	0.079956	3.64252	3.65873	1.1345	0.79956	0.202839	-0.154182	0.107466	0.0279507	2.02839	0.610409	1.07466	0.955846
1356	0.193417	0.174411	0.0685368	0.0447809	1.93417	1.74411	0.685368	0.447809	0.193408	-0.166423	0.156794	0.0047578	1.93408	1.08457	1.56794	0.244697
1357	0.184714	0.193149	0.107642	0.0976109	1.84714	1.93149	1.07642	0.976109	0.211253	0.22441	0.0797253	0.0270194	2.11253	2.2441	0.797253	1.13692
1358	0.238776	0.228549	0.0528352	0.0405666	2.38776	2.28549	0.528352	0.405666	0.18425	-0.16302	0.133451	0.0729162	1.8425	2.38767	1.33451	0.729162
1359	0.189562	0.175926	0.106631	0.0798125	1.89562	1.75926	1.06631	0.798125	0.206807	-0.100577	0.0817228	0.000933803	2.06807	1.09698	0.817228	0.965238
1360	0.164413	0.175915	0.0556874	0.0609	1.64413	1.75915	0.556874	0.609	0.286217	0.00978089	0.123987	0.0719993	2.86217	2.01195	1.23987	1.09238
1361	0.234997	0.208254	0.0771637	0.0347864	2.34997	2.08254	0.771637	0.347864	0.34516	0.0819793	0.107895	0.0516286	3.4516	2.22733	1.07895	0.914006
1362	0.244461	0.262727	0.099868	0.0510922	2.44461	2.62727	0.99868	0.510922	0.152761	-0.153941	0.111228	-0.0190876	1.52761	1.2854	1.11228	0.592307
1363	-0.000346175	0.0055925	0.0310982	0.0344849	0	0.055925	0.310982	0.344849	0.300445	0.0857094	0.0349875	0.0325678	3.00445	0.857094	0.349875	1.36673
1364	0.00746923	0.0280677	0.070463	0.0319077	0.0746923	0.280677	0.70463	0.319077	0.186098	-0.21514	0.143643	0.0717467	1.86098	0	1.43643	1.63297
1365	0.0537497	0.0281912	0.174517	0.121275	0.537497	0.281912	1.74517	1.21275	0.195814	0.119352	0.0155911	0.00855966	1.95814	1.3027	0.155911	0.275721
1366	0.25868	0.28567	0.0610788	0.0701264	2.5868	2.8567	0.610788	0.701264	0.254186	-0.290783	0.184463	0.0263044	2.54186	1.22921	1.84463	1.43285
1367	0.053345	0.0859168	0.0940224	0.0473288	0.53345	0.859168	0.940224	0.473288	0.25006	0.120839	0.0704228	0.0259619	2.5006	1.20839	0.704228	0.342891
1368	0.0749241	0.057098	0.0937277	0.0745198	0.749241	0.57098	0.937277	0.745198	0.194906	-0.0991578	0.113294	0.0133685	1.94906	0.409331	1.13294	0.226076
1369	0.0563034	0.060044	0.154309	0.12282	0.563034	0.60044	1.54309	1.2282	0.210386	-0.0715135	0.108689	0.0194105	2.10386	0.376191	1.08689	0.631465
1370	0.223439	0.208628	0.079532	0.0459285	2.23439	2.08628	0.79532	0.459285	0.25985	-0.0249396	0.0691458	0.00338018	2.5985	1.78046	0.691458	0.680945
1371	0.243413	0.248983	0.0805939	0.0628905	2.43413	2.48983	0.805939	0.628905	0.141389	-0.0635439	0.138801	0.0800339	1.41389	1.47517	1.38801	1.18413
1372	0.269259	0.231112	0.0955001	0.0693323	2.69259	2.31112	0.955001	0.693323	0.298904	0.0109882	0.0757414	0.067264	2.98904	0.109882	0.757414	1.24063
1373	0.0889719	0.0629342	0.132417	0.1074	0.889719	0.629342	1.32417	1.074	0.115573	-0.0667075	0.093347	0.0436197	1.15573	1.86522	0.93347	0.833517
1374	0.115838	0.0857213	0.076712	0.0631238	1.15838	0.857213	0.76712	0.631238	0.301396	0.00999835	0.146226	0.0579029	3.01396	0.0999835	1.46226	1.07104
1375	0.131924	0.0987508	0.169382	0.117299	1.31924	0.987508	1.69382	1.17299	0.088725	0.1767	0.119958	0.0136208	0.88725	3.63638	1.19958	0.67069
1376	0.267744	0.278139	0.0994576	0.113167	2.67744	2.78139	0.994576	1.13167	0.368164	-0.123498	0.113238	0.0679491	3.68164	0.0596999	1.13238	0.679491
1377	0.101361	0.0662262	0.0888939	0.0636494	1.01361	0.662262	0.888939	0.636494	0.149332	0.0311425	0.125568	0.0801195	1.49332	0.311425	1.25568	0.886537
1378	0.255126	0.240474	0.118004	0.107273	2.55126	2.40474	1.18004	1.07273	0.246761	-0.0453821	0.0837147	0.00626149	2.46761	1.03731	0.837147	0.601462
1379	0.11856	0.11401	0.0352453	-0.00411488	1.1856	1.1401	0.352453	0	0.275033	0.0403854	0.121422	0.0632606	2.75033	0.403854	1.21422	1.31875
1380	0.0383044	0.0276787	0.0711441	0.022163	0.383044	0.276787	0.711441	0.22163	0.252872	0.278067	0.0457292	0.0272862	2.52872	4.41566	0.457292	1.11393
1381	0.347974	0.265538	0.0649096	0.0390845	3.47974	2.65538	0.649096	0.390845	0.235239	0.126628	0.103326	0.0539391	2.35239	1.26628	1.03326	0.843113
1382	0.1923	0.204146	0.120792	0.0819228	1.923	2.04146	1.20792	0.819228	0.232095	-0.116496	0.10661	0.0755024	2.32095	0	1.0661	1.27688
1383	0.129793	0.10539	0.0623329	0.0296219	1.29793	1.0539	0.623329	0.296219	0.270369	-0.123189	0.121804	-0.025535	2.70369	0.426589	1.21804	0.659619
1384	0.177769	0.156915	0.107694	0.0821402	1.77769	1.56915	1.07694	0.821402	0.154589	0.0976294	0.108614	0.0857651	1.54589	1.22476	1.08614	0.977784
1385	0.227309	0.228231	0.119227	0.105047	2.27309	2.28231	1.19227	1.05047	0.272594	0.0342342	0.0836209	0.0723045	2.72594	0.758954	0.836209	0.923544
1386	0.229006	0.245919	0.0486687	0.0324496	2.29006	2.45919	0.486687	0.324496	0.226442	-0.0141126	0.0809914	0.0617209	2.26442	0.39612	0.809914	1.22812
1387	0.102243	0.0913769	0.123349	0.086028	1.02243	0.913769	1.23349	0.86028	0.173041	-0.0255432	0.101769	-0.020914	1.73041	0.295608	1.01769	0.323883
1388	0.161579	0.18123	0.0281344	0.0469115	1.61579	1.8123	0.281344	0.469115	0.213818	0.0528643	0.0277237	5.49476e-05	2.13818	1.20842	0.277237	0.375089
1389	0.183035	0.180842	0.188869	0.123783	1.83035	1.80842	1.88869	1.23783	0.235025	-0.121142	0.139664	0.0468217	2.35025	0	1.39664	0.744078
1390	0.195862	0.20015	0.020212	0.0297161	1.95862	2.0015	0.20212	0.297161	0.237738	-0.0949196	0.0766993	0.0312262	2.37738	0	0.766993	1.24717
1391	0.0918216	0.0876334	0.154211	0.101761	0.918216	0.876334	1.54211	1.01761	0.319155	-0.00187141	0.0952032	0.0223274	3.19155	0.927129	0.952032	0.844382
1392	0.149637	0.152336	0.0978693	0.0979765	1.49637	1.52336	0.978693	0.979765	0.242979	-0.0114226	0.0854944	0.0385846	2.42979	0	0.854944	0.833936
1393	0.102742	0.120332	0.0869314	0.0542215	1.02742	1.20332	0.869314	0.542215	0.17981	0.0151524	0.123457	0.0857415	1.7981	0.476372	1.23457	1.1875
1394	-0.0394598	-0.0327018	0.069246	0.0238885	0	0	0.69246	0.238885	0.0751552	-0.163204	0.132267	0.00440658	0.751552	0	1.32267	1.10588
1395	0.101099	0.164787	0.133455	0.125373	1.01099	1.64787	1.33455	1.25373	0.360144	0.134763	0.0980657	0.0363064	3.60144	2.30555	0.980657	1.05501
1396	-0.0382845	-0.00952619	0.0579828	0.0412867	0	0	0.579828	0.412867	0.287223	-0.077723	0.0409694	-0.014211	2.87223	1.09229	0.409694	0.474861
1397	-0.0103283	-0.0424086	0.200741	0.177226	0	0	2.00741	1.77226	0.192422	-0.0317069	0.150082	0.0639692	1.92422	0.74418	1.50082	0.816093
1398	0.0377775	0.0320329	0.121342	0.108248	0.377775	0.320329	1.21342	1.08248	0.0599164	0.00625201	0.142236	0.0595532	0.599164	0.0625201	1.42236	0.839865
1399	0.122003	0.112007	0.0153005	0.00178396	1.22003	1.12007	0.153005	0.0178396	0.18352	-0.0956415	0.102924	0.0136501	1.8352	0.289958	1.02924	0.79315
1400	0.174154	0.150233	0.112098	0.0708836	1.74154	1.50233	1.12098	0.708836	0.341552	0.0255231	0.0793497	0.033791	3.41552	1.37826	0.793497	0.897803
1401	0.0971386	0.0777077	0.052878	0.079944	0.971386	0.777077	0.52878	0.79944	0.433515	0.0833435	0.0745871	0.020383	4.33515	1.34118	0.745871	0.707257
1402	0.022213	0.0604184	0.0358953	0.0569047	0.22213	0.604184	0.358953	0.569047	0.0787201	-0.0539626	0.144383	0.0200657	0.787201	0.949765	1.44383	0.48487
1403	0.218517	0.217737	0.0887841	0.0744205	2.18517	2.17737	0.887841	0.744205	0.31544	-0.0615532	0.075438	0.029584	3.1544	0.856608	0.75438	0.786404
1404	0.402773	0.367267	0.0392197	0.0331838	4.02773	3.67267	0.392197	0.331838	0.166894	-0.060725	0.0858329	0.0242468	1.66894	0	0.858329	0.679562
1405	0.263383	0.195243	0.0515076	0.0464367	2.63383	1.95243	0.515076	0.464367	0.25143	0.0359202	0.0824128	0.0138644	2.5143	0.775072	0.824128	0.573573
1406	0.249584	0.282559	0.131547	0.108673	2.49584	2.82559	1.31547	1.08673	0.119895	-0.0600535	0.0987905	0.0676133	1.19895	0.391072	0.987905	1.06641
1407	0.26884	0.24397	0.0886677	0.0733902	2.6884	2.4397	0.886677	0.733902	0.30959	-0.0571074	0.125592	0.00371455	3.0959	1.60203	1.25592	0.739151
1408	0.284295	0.261354	0.0888074	0.0850544	2.84295	2.61354	0.888074	0.850544	0.159262	0.0540095	0.0245425	0.00769073	1.59262	0.540095	0.245425	0.407379
1409	0.063119	0.0524772	0.0965737	0.0698148	0.63119	0.524772	0.965737	0.698148	0.287506	-0.0728422	0.0966849	0.00663227	2.87506	0	0.966849	0.304496
1410	0.306623	0.261681	0.0794552	0.0535038	3.06623	2.61681	0.794552	0.535038	0.175879	0.00794283	0.150937	0.0431147	1.75879	0.827521	1.50937	1.05283
1411	0.156227	0.126999	0.0584684	0.0564513	1.56227	1.26999	0.584684	0.564513	0.247281	0.00181797	0.0735681	0.0598809	2.47281	0.0678955	0.735681	1.23661
1412	0.170991	0.170472	0.13266	0.108243	1.70991	1.70472	1.3266	1.08243	0.261405	-0.0121028	0.0934148	0.104511	2.61405	0	0.934148	1.79453
1413	0.301337	0.271154	0.0438667	0.0251146	3.01337	2.71154	0.438667	0.251146	0.162285	-0.0527494	0.117984	0.0243332	1.62285	1.6303	1.17984	0.900746
1414	0.354654	0.338304	0.163686	0.138514	3.54654	3.38304	1.63686	1.38514	0.139341	-0.123319	0.137927	0.0562275	1.39341	0	1.37927	0.878826
1415	0.237007	0.235643	0.0571542	0.0208464	2.37007	2.35643	0.571542	0.208464	0.243762	-0.155656	0.0953538	0.0425978	2.43762	0.98421	0.953538	0.847178
1416	0.187794	0.165676	0.0816294	0.0803107	1.87794	1.65676	0.816294	0.803107	0.142797	0.00848019	0.108817	0.0258034	1.42797	1.36502	1.08817	0.906068
1417	0.375899	0.374279	0.0606466	0.0285516	3.75899	3.74279	0.606466	0.285516	0.327338	-0.126921	0.0917922	0.0618706	3.27338	0	0.917922	1.46946
1418	0.270051	0.238479	0.112849	0.110102	2.70051	2.38479	1.12849	1.10102	0.0370278	0.0325567	0.0689815	0.0515672	0.370278	2.05442	0.689815	1.10146
1419	0.0708568	0.109481	0.0811115	0.0636807	0.708568	1.09481	0.811115	0.636807	0.0590101	-0.133726	0.149059	0.0422119	0.590101	0	1.49059	0.957659
1420	0.32383	0.361663	0.108082	0.0973801	3.2383	3.61663	1.08082	0.973801	0.409699	0.156921	0.115918	0.00402032	4.09699	3.05541	1.15918	0.37531
1421	0.228459	0.26092	0.11494	0.0857972	2.28459	2.6092	1.1494	0.857972	0.147179	-0.156228	0.123883	0.0200892	1.47179	0	1.23883	0.471421
1422	0.131413	0.0849206	0.0590917	0.0413053	1.31413	0.849206	0.590917	0.413053	0.27342	0.0207236	0.120587	0.0702755	2.7342	1.19978	1.20587	0.896819
1423	0.109053	0.126532	0.102085	0.0746061	1.09053	1.26532	1.02085	0.746061	0.168226	-0.17237	0.117169	0.0325933	1.68226	0.968801	1.17169	1.08536
1424	0.259814	0.303699	0.0709427	0.0688621	2.59814	3.03699	0.709427	0.688621	0.170411	-0.0122404	0.0673193	0.0154699	1.70411	1.01118	0.673193	0.550805
1425	0.0818632	0.127846	0.0582997	0.0455987	0.818632	1.27846	0.582997	0.455987	0.195353	-0.131453	0.168241	0.0568694	1.95353	0	1.68241	1.5644
1426	0.282524	0.218999	0.0875626	0.0817428	2.82524	2.18999	0.875626	0.817428	0.266085	0.0383835	0.11772	0.0444754	2.66085	1.1827	1.1772	0.769586
1427	0.0825773	0.11766	0.0866543	0.0711201	0.825773	1.1766	0.866543	0.711201	0.155981	-0.0748379	0.149469	0.090036	1.55981	0.506748	1.49469	1.33417
1428	0.178387	0.208606	0.111289	0.10592	1.78387	2.08606	1.11289	1.0592	0.219426	0.138228	0.119656	0.0208914	2.19426	2.59952	1.19656	0.582358
1429	0.261333	0.229259	0.0992966	0.0851084	2.61333	2.29259	0.992966	0.851084	0.18768	-0.126717	0.0821678	0.0164368	1.8768	0	0.821678	0.846799
1430	0.129668	0.064034	0.0621625	0.0385237	1.29668	0.64034	0.621625	0.385237	0.175458	0.0967117	0.154725	0.0596666	1.75458	1.03513	1.54725	0.698459
1431	0.269608	0.300598	0.0688121	0.0692747	2.69608	3.00598	0.688121	0.692747	0.200081	0.020198	0.0407593	-0.00212616	2.00081	0.20198	0.407593	0.688027
1432	0.102634	0.0978556	0.0826687	0.0941385	1.02634	0.978556	0.826687	0.941385	0.196518	-0.0705889	0.0164609	0.00766443	1.96518	1.00507	0.164609	0.19049
1433	0.135184	0.125126	0.111296	0.113806	1.35184	1.25126	1.11296	1.13806	0.200051	-0.0666231	0.107934	0.065812	2.00051	1.01329	1.07934	1.33913
1434	0.190353	0.146121	0.0790532	0.0432461	1.90353	1.46121	0.790532	0.432461	0.183123	-0.161685	0.0469671	-0.0275998	1.83123	0.78962	0.469671	0.423294
1435	0.211019	0.225689	0.100412	0.111996	2.11019	2.25689	1.00412	1.11996	0.283412	0.0786121	0.111903	0.0764635	2.83412	0.786121	1.11903	1.47394
1436	0.044492	0.0626315	0.0955675	0.0462854	0.44492	0.626315	0.955675	0.462854	0.176689	-0.0533789	0.157524	-0.000524958	1.76689	2.08228	1.57524	0.306373
1437	0.114597	0.101971	0.139641	0.082543	1.14597	1.01971	1.39641	0.82543	0.244704	-0.171115	0.0484318	0.0453641	2.44704	0	0.484318	0.605227
1438	0.356477	0.362404	0.177338	0.162768	3.56477	3.62404	1.77338	1.62768	0.212633	0.135655	0.169341	0.0288841	2.12633	4.17981	1.69341	1.31111
1439	0.220097	0.230603	0.122273	0.0980152	2.20097	2.30603	1.22273	0.980152	0.2044	-0.0927338	0.0580422	0.0439243	2.044	0	0.580422	1.03506
1440	0.245058	0.219332	0.113367	0.0819677	2.45058	2.19332	1.13367	0.819677	0.225712	-0.0926272	0.0834083	0.00153322	2.25712	2.72143	0.834083	0.720673
1441	0.0914559	0.113129	0.143558	0.120049	0.914559	1.13129	1.43558	1.20049	0.144956	0.0876079	0.128344	0.0705867	1.44956	0.876079	1.28344	1.36556
1442	0.0898477	0.106072	0.104351	0.0949883	0.898477	1.06072	1.04351	0.949883	0.171914	0.162009	0.154489	0.0370977	1.71914	1.62009	1.54489	0.993161
1443	0.249089	0.220225	0.0505163	0.068845	2.49089	2.20225	0.505163	0.68845	0.2431	-0.173561	0.127151	0.0317174	2.431	0.19317	1.27151	0.821081
1444	0.234782	0.200459	0.104679	0.0952266	2.34782	2.00459	1.04679	0.952266	0.187821	-0.0985317	0.10872	0.0543274	1.87821	0	1.0872	1.25772
1445	0.232555	0.208682	0.136005	0.0947413	3.20408	3.39982	1.36005	0.947413	0.242392	0.0973338	0.12822	-0.000470855	2.42392	1.53522	1.2822	0.402498
1446	0.17153	0.177801	0.0592625	0.0171628	1.7153	1.77801	0.592625	0.171628	0.147326	-0.0497494	0.0695921	0.0458223	1.47326	0	0.695921	0.823182
1447	0.325807	0.294367	0.113305	0.0614027	3.25807	2.94367	1.13305	0.614027	0.250237	-0.0686539	0.0669736	0.0350296	2.50237	1.29376	0.669736	1.00362
1448	-0.132196	-0.123403	0.0848444	0.0338978	0	0	0.848444	0.338978	0.175619	-0.242272	0.090702	-0.0154784	1.75619	1.30518	0.90702	0.410563
1449	0.407074	0.365218	0.100088	0.0518668	4.07074	3.65218	1.00088	0.518668	0.0635765	-0.27313	0.128157	0.0919608	0.635765	0	1.28157	1.70376
1450	0.112227	0.105033	0.114588	0.0975481	1.12227	1.05033	1.14588	0.975481	0.0489535	-0.244234	0.0216265	0.00279412	0.489535	0	0.216265	0.329592
1451	0.161271	0.169269	0.142329	0.166971	1.61271	1.69269	1.42329	1.66971	0.362958	-0.0820753	0.125417	0.0698373	3.62958	0.728005	1.25417	1.26429
1452	0.0682362	0.055334	0.0314691	-0.0095815	0.682362	0.55334	0.314691	0	0.151163	-0.0847765	0.10883	0.0301287	1.51163	0	1.0883	0.868266
1453	0.134999	0.126561	0.162219	0.122542	1.34999	1.26561	1.62219	1.22542	0.235577	-0.00278114	0.066709	0.0348656	2.35577	1.85134	0.66709	0.492218
1454	0.156971	0.17714	0.061491	0.0110158	1.56971	1.7714	0.61491	0.110158	0.0553921	0.00823517	0.122202	0.0312438	0.553921	1.07351	1.22202	1.12297
1455	0.309036	0.295907	0.109832	0.0716892	3.09036	2.95907	1.09832	0.716892	0.316209	-0.0524225	0.103575	0.00908095	3.16209	0.97042	1.03575	0.336058
1456	0.237546	0.23791	0.0303211	0.0222515	2.37546	2.3791	0.303211	0.222515	0.113253	0.0837508	0.106618	0.0495161	1.13253	1.78023	1.06618	1.24477
1457	0.122405	0.0915528	0.140661	0.117475	1.22405	0.915528	1.40661	1.17475	0.253521	0.0357665	0.12695	0.0461055	2.53521	0.398927	1.2695	0.878546
1458	0.222144	0.24629	0.0247524	-0.00728749	2.22144	2.4629	0.247524	0	0.276785	-0.170678	0.106318	0.041136	2.76785	0.532224	1.06318	0.917258
1459	0.193335	0.177916	0.165184	0.129895	1.93335	1.77916	1.65184	1.29895	0.183233	0.0613115	0.136859	0.0257208	1.83233	1.17611	1.36859	0.852373
1460	0.328993	0.324703	0.147151	0.0694811	3.28993	3.24703	1.47151	0.694811	0.251974	-0.0139895	0.0736607	0.00655399	2.51974	0.453197	0.736607	0.458151
1461	0.0565157	0.0425201	0.133326	0.065746	0.565157	0.425201	1.33326	0.65746	0.157395	-0.270007	0.0689263	0.0207284	1.57395	0.138485	0.689263	0.437114
1462	0.0643257	0.0336233	0.107745	0.0738051	0.643257	0.336233	1.07745	0.738051	0.269048	0.0624741	0.0919231	0.0305537	2.69048	1.02004	0.919231	1.11449
1463	0.277595	0.249628	0.0585797	0.0419871	2.77595	2.49628	0.585797	0.419871	0.323064	0.0625171	0.175767	0.0878622	3.23064	0.625171	1.75767	0.951979
1464	-0.0872394	-0.112417	0.147258	0.140636	0	0	1.47258	1.40636	0.140373	0.0395237	0.0635059	-0.00443715	1.40373	1.07903	0.635059	0.622827
1465	-0.148087	-0.176456	0.151795	0.154433	0	0	1.51795	1.54433	0.327493	-0.145899	0.0708315	0.0167806	3.27493	0.500774	0.708315	0.666645
1466	-0.163622	-0.173047	-0.0260265	-0.019414	0	0	0	0	0.163684	0.0998885	0.125355	0.00415242	1.63684	1.08563	1.25355	0.42327
1467	-0.0677878	-0.0449496	0.230962	0.181348	0	0	2.30962	1.81348	0.178678	-0.144897	0.127593	0.0911394	1.78678	0.916495	1.27593	1.77652
1468	-0.00509081	-0.0462821	0.116901	0.132762	0	0	1.16901	1.32762	0.273728	0.163807	0.0731644	0.00996878	2.73728	1.63807	0.731644	0.216024
1469	0.0591401	0.0317957	0.105358	0.112463	0.591401	0.317957	1.05358	1.12463	0.256516	-0.00112621	0.0804624	0.0137242	2.56516	0.345762	0.804624	0.561644
1470	0.0171837	0.00567754	0.0753875	0.0414761	0.171837	0.0567754	0.753875	0.414761	0.179175	-0.0979255	0.0742568	0.0540431	1.79175	1.02454	0.742568	1.09054
1471	0.246679	0.248327	0.104986	0.0715885	2.46679	2.48327	1.04986	0.715885	0.308148	-0.0103949	0.0494366	0.0343642	3.08148	0	0.494366	0.68875
1472	-0.0786811	-0.0463373	0.0785737	0.0359503	0	0	0.785737	0.359503	0.176604	-0.0166133	0.160148	0.0366848	1.76604	1.57305	1.60148	0.774014
1473	0.312495	0.329424	0.111012	0.106434	3.12495	3.29424	1.11012	1.06434	0.24485	-0.159894	0.0636498	0.0432881	2.4485	0	0.636498	0.682435
1474	0.0829504	0.0940228	0.0476724	0.00701304	0.829504	0.940228	0.476724	0.0701304	0.222215	0.0377039	0.211302	0.0523253	2.22215	1.54589	2.11302	1.35409
1475	0.20575	0.214654	0.123725	0.108732	2.0575	2.14654	1.23725	1.08732	0.256461	-0.0255936	0.0208918	-0.0130511	2.56461	1.0192	0.208918	0.317747
1476	0.162548	0.191247	0.0586399	0.0319055	1.62548	1.91247	0.586399	0.319055	0.235753	-0.00622091	0.0585011	0.00735572	2.35753	0	0.585011	0.605182
1477	0.0979204	0.0970222	0.115601	0.107433	0.979204	0.970222	1.15601	1.07433	0.236981	-0.181031	0.0342676	-0.0110049	2.36981	1.67698	0.342676	0.573174
1478	0.188421	0.189741	0.175381	0.151477	1.88421	1.89741	1.75381	1.51477	0.213016	-0.0677301	0.065592	0.0168819	2.13016	0.514587	0.65592	0.378091
1479	0.180312	0.160752	0.0721832	0.0861462	1.80312	1.60752	0.721832	0.861462	0.227063	0.025718	0.094724	0.0645811	2.27063	0.25718	0.94724	0.995677
1480	0.188993	0.161658	0.154265	0.103403	1.88993	1.61658	1.54265	1.03403	0.223426	0.043077	0.0438256	0.0421594	2.23426	1.44296	0.438256	0.938442
1481	0.308386	0.289863	0.141148	0.113044	3.08386	2.89863	1.41148	1.13044	0.190712	-0.110295	0.0400851	0.0449885	1.90712	0	0.400851	0.942412
1482	0.224722	0.247308	0.0670898	0.0585925	2.24722	2.47308	0.670898	0.585925	0.18665	0.119199	0.170947	0.0480012	1.8665	2.12192	1.70947	1.04942
1483	0.200677	0.166246	0.111543	0.100288	2.00677	1.66246	1.11543	1.00288	0.271838	-0.013896	0.0814767	0.101585	2.71838	1.30806	0.814767	1.1116
1484	0.268326	0.257326	0.097628	0.0784005	2.68326	2.57326	0.97628	0.784005	0.206259	-0.0429529	0.0398293	-0.00790445	2.06259	0.0763118	0.398293	0.445023
1485	0.205635	0.246904	0.074366	0.0519132	2.05635	2.46904	0.74366	0.519132	0.194011	-0.0196491	0.136169	0.0432151	1.94011	0	1.36169	0.841989
1486	0.108554	0.120025	0.0872469	0.079323	1.08554	1.20025	0.872469	0.79323	0.125501	-0.0408151	0.0566472	0.0115204	1.25501	0	0.566472	0.775128
1487	0.244071	0.240149	0.0748949	0.0331913	2.44071	2.40149	0.748949	0.331913	0.25321	-0.00220253	0.0676962	0.0185944	2.5321	1.45866	0.676962	0.81016
1488	0.175853	0.176421	0.121862	0.103619	1.75853	1.76421	1.21862	1.03619	0.210115	-0.125368	0.182565	0.115926	2.10115	0	1.82565	2.35484
1489	0.175923	0.173874	0.0913087	0.100651	1.75923	1.73874	0.913087	1.00651	0.156092	0.110967	0.0872059	-0.0268639	1.56092	1.79211	0.872059	0.282756
1490	0.234283	0.192994	0.0974498	0.100117	2.34283	1.92994	0.974498	1.00117	0.140309	0.0762902	0.106193	0.0302281	1.40309	1.8348	1.06193	1.10512
1491	0.337736	0.344605	0.0904239	0.046442	3.37736	3.44605	0.904239	0.46442	0.260162	0.0300656	0.0932953	0.0269973	2.60162	0.576458	0.932953	0.653069
1492	0.357341	0.336621	0.100219	0.0571364	3.57341	3.36621	1.00219	0.571364	0.196679	-0.113218	0.0622673	0.0575051	1.96679	0.404555	0.622673	1.15722
1493	0.206885	0.246928	0.115375	0.113247	2.06885	2.46928	1.15375	1.13247	0.299911	-0.0994515	0.106506	0.0544973	2.99911	0	1.06506	1.26043
1494	0.198189	0.146672	0.119269	0.142239	1.98189	1.46672	1.19269	1.42239	0.13305	-0.0649864	0.0577896	0.0374691	1.3305	0.138755	0.577896	0.773006
1495	0.253549	0.198234	0.0442979	0.0420509	2.53549	1.98234	0.442979	0.420509	0.273581	-0.0741194	0.139117	0.0653348	2.73581	0	1.39117	0.934412
1496	0.113482	0.102642	0.0922415	0.0494994	1.13482	1.02642	0.922415	0.494994	0.202398	-0.209669	0.0543783	-0.000468353	2.02398	0	0.543783	0.943101
1497	0.244038	0.235673	0.123408	0.0773281	2.44038	2.35673	1.23408	0.773281	0.232918	0.164623	0.147402	0.0724714	2.32918	2.28507	1.47402	1.57697
1498	0.191833	0.203903	0.0812411	0.0874967	1.91833	2.03903	0.812411	0.874967	0.10612	-0.177942	0.0860077	-0.00971061	1.0612	0	0.860077	0.172679
1499	0.219586	0.241	0.0854595	0.0974057	2.19586	2.41	0.854595	0.974057	0.191535	0.205757	0.0831682	-0.00405647	1.91535	3.41958	0.831682	0.148793
1500	0.193807	0.204601	0.11297	0.0703151	1.93807	2.04601	1.1297	0.703151	0.153858	-0.0147408	0.0495912	0.00732444	1.53858	1.54978	0.495912	0.481516
1501	0.1977	0.161565	0.0698549	0.0593768	1.977	1.61565	0.698549	0.593768	0.218857	0.150825	0.173257	0.0866983	2.18857	2.16144	1.73257	1.32858
1502	0.200609	0.167955	0.0894787	0.0740493	2.00609	1.67955	0.894787	0.740493	0.190928	-0.262014	0.0860979	-0.0307381	1.90928	0	0.860979	0.560009
1503	0.138401	0.162167	0.101229	0.0755618	1.38401	1.62167	1.01229	0.755618	0.28209	-0.121121	0.155227	0.0949072	2.8209	0.207445	1.55227	1.33099
1504	0.128208	0.14523	0.0867906	0.0718179	1.28208	1.4523	0.867906	0.718179	0.283657	-0.106804	0.0673774	-0.010219	2.83657	0	0.673774	0.717837
1505	0.0828924	0.10371	0.0617055	0.0206854	0.828924	1.0371	0.617055	0.206854	0.204394	-0.0793215	0.0768917	0.0439471	2.04394	0.648724	0.768917	0.439471
1506	0.197908	0.20959	0.117853	0.0793347	1.97908	2.0959	1.17853	0.793347	0.24399	-0.0839211	0.140889	0.0809236	2.4399	0.820795	1.40889	1.38775
1507	0.155144	0.17106	0.0514129	0.0581557	1.55144	1.7106	0.514129	0.581557	0.171715	-0.0159956	0.106646	0.0699	1.71715	1.35527	1.06646	0.982555
1508	0.232357	0.219827	0.10325	0.0840109	2.32357	2.19827	1.0325	0.840109	0.156231	0.0390881	0.113908	0.0343007	1.56231	0.390881	1.13908	1.23737
1509	0.272703	0.256383	0.0911549	0.0605095	2.72703	2.56383	0.911549	0.605095	0.0997325	-0.11893	0.0474768	0.052578	0.997325	0.618214	0.474768	0.806883
1510	0.0332971	0.0207403	0.0326561	0.0501343	0.332971	0.207403	0.326561	0.501343	0.239763	-0.0873932	0.134439	0.0787474	2.39763	2.30227	1.34439	1.51546
1511	0.200746	0.164508	0.127587	0.145146	2.00746	1.64508	1.27587	1.45146	0.16238	-0.0151663	0.0352048	-0.0234362	1.6238	0	0.352048	0.714147
1512	0.148439	0.123013	0.139045	0.136788	1.48439	1.23013	1.39045	1.36788	0.35147	-0.211342	0.101855	0.0282865	3.5147	0.644453	1.01855	0.973591
1513	0.226773	0.198722	0.146652	0.122021	2.26773	1.98722	1.46652	1.22021	0.25496	-0.112268	0.0995626	0.0402161	2.5496	1.35407	0.995626	0.882754
1514	0.204585	0.180048	0.0898945	0.0826316	2.04585	1.80048	0.898945	0.826316	0.201444	0.00806527	0.130674	0.0143197	2.01444	0.0806527	1.30674	0.890246
1515	0.098316	0.127099	0.0820753	0.0540019	0.98316	1.27099	0.820753	0.540019	0.278999	-0.0713184	0.127179	0.0734427	2.78999	0	1.27179	1.57822
1516	0.128465	0.0819803	0.145176	0.134897	1.28465	0.819803	1.45176	1.34897	0.196136	0.13683	0.0687524	0.0241945	1.96136	2.94766	0.687524	0.513589
1517	0.300772	0.245945	0.0286127	0.007146	3.00772	2.45945	0.286127	0.07146	0.227694	-0.0483359	0.0997473	0.0162837	2.27694	0	0.997473	0.162837
1518	0.0957092	0.0567468	0.144684	0.127127	0.957092	0.567468	1.44684	1.27127	0.321771	0.0558653	0.0747761	0.0359034	3.21771	0.558653	0.747761	1.15272
1519	0.279734	0.261962	0.00504448	0.0144584	2.79734	2.61962	0.0504448	0.144584	0.229648	0.076054	0.113158	0.0186104	2.29648	0.76054	1.13158	0.846732
1520	0.1076	0.111517	0.129615	0.138957	1.076	1.11517	1.29615	1.38957	0.278539	0.10364	0.0746855	0.0467723	2.78539	3.44445	0.746855	0.942289
1521	0.284325	0.300105	0.146994	0.0800577	2.84325	3.00105	1.46994	0.800577	0.103173	0.0223886	0.113771	0.0413829	1.03173	0.223886	1.13771	0.99105
1522	0.248109	0.200538	0.0593645	0.0999433	2.48109	2.00538	0.593645	0.999433	0.172637	-0.0172352	0.0771845	-0.00834714	1.72637	0	0.771845	0.168473
1523	0.0953672	0.120119	0.0527703	0.0924236	0.953672	1.20119	0.527703	0.924236	0.13882	-0.0373804	0.0743025	-0.000421066	1.3882	0	0.743025	0.0479618
1524	0.176047	0.183118	0.056606	-0.0189783	1.76047	1.83118	0.56606	0	0.334432	-0.0641272	0.148168	0.074567	3.34432	1.19746	1.48168	1.53717
1525	0.229974	0.250372	0.129338	0.149355	2.29974	2.50372	1.29338	1.49355	0.124509	0.118436	0.104072	0.0394949	1.24509	1.18436	1.04072	0.919543
1526	0.254072	0.252407	0.0703151	0.0597713	2.54072	2.52407	0.703151	0.597713	0.333275	-0.0697026	0.0739351	0.03151	3.33275	1.37044	0.739351	0.557416
1527	0.133148	0.0890977	0.139459	0.108564	1.33148	0.890977	1.39459	1.08564	0.0430961	0.0159168	0.0504911	-0.0136994	0.430961	0.408495	0.504911	0.483479
1528	0.057945	0.117848	0.185201	0.17882	0.57945	1.17848	1.85201	1.7882	0.310693	-0.0388556	0.0826007	0.0427222	3.10693	0.178708	0.826007	0.84273
1529	0.226058	0.201946	0.175658	0.144785	2.26058	2.01946	1.75658	1.44785	0.218152	-0.197722	0.124938	0.0393553	2.18152	0.289664	1.24938	1.06299
1530	0.166555	0.212077	0.0697223	0.064739	1.66555	2.12077	0.697223	0.64739	0.289258	0.14337	0.0656798	0.0128994	2.89258	2.26198	0.656798	0.500054
1531	0.149644	0.150402	0.117253	0.101678	1.49644	1.50402	1.17253	1.01678	0.18019	-0.289848	0.0737483	0.0119376	1.8019	0.585087	0.737483	0.380882
1532	0.136062	0.151756	0.0711574	0.0376469	1.36062	1.51756	0.711574	0.376469	0.256297	0.275042	0.104502	0.042303	2.56297	2.75042	1.04502	1.08301
1533	0.0884471	0.0628589	0.0857833	0.0559	0.884471	0.628589	0.857833	0.559	0.155676	-0.34507	0.058199	0.0115423	1.55676	0	0.58199	0.268867
1534	0.213377	0.218719	0.0745957	0.0551759	2.13377	2.18719	0.745957	0.551759	0.267961	0.243128	0.0820065	0.0641542	2.67961	3.48484	0.820065	1.42073
1535	0.131325	0.0832068	0.0671455	0.0570867	1.31325	0.832068	0.671455	0.570867	0.0784815	-0.140808	0.0828884	0.0378336	0.784815	0.782802	0.828884	0.768608
1536	0.209643	0.148617	0.0875031	0.0431899	2.09643	1.48617	0.875031	0.431899	0.324717	-0.0667149	0.107619	0.0419511	3.24717	1.03744	1.07619	1.4165
1537	0.21843	0.217273	0.128012	0.0748916	2.1843	2.17273	1.28012	0.748916	0.160038	-0.003001	0.100458	0.0428033	1.60038	0	1.00458	1.18127
1538	0.131033	0.129678	0.100988	0.0576569	1.31033	1.29678	1.00988	0.576569	0.282981	-0.0232885	0.0798154	0.0259832	2.82981	0.774436	0.798154	0.49162
1539	0.218062	0.240311	0.106154	0.0589431	2.18062	2.40311	1.06154	0.589431	0.219292	0.0378357	0.0666792	0.0229159	2.19292	0.378357	0.666792	0.846557
1540	0.205023	0.18789	0.0832085	0.0820799	2.05023	1.8789	0.832085	0.820799	0.206334	-0.0949608	0.0701871	-0.0139958	2.06334	0	0.701871	0.700136
1541	0.183604	0.213644	0.142135	0.0934881	1.83604	2.13644	1.42135	0.934881	0.229743	0.134978	0.0702595	-0.00840186	2.29743	1.50702	0.702595	0.774835
1542	0.304371	0.269972	0.0679819	0.0698233	3.04371	2.69972	0.679819	0.698233	0.209565	-0.191167	0.0576725	0.0200114	2.09565	0.961515	0.576725	1.02562
1543	0.345974	0.355549	0.0859072	0.0808383	3.45974	3.55549	0.859072	0.808383	0.226627	-0.202805	0.0722081	0.0152157	2.26627	1.60611	0.722081	0.709115
1544	0.307829	0.301409	0.0904294	0.0516614	3.07829	3.01409	0.904294	0.516614	0.199322	0.0131058	0.0680901	0.0134049	1.99322	0.131058	0.680901	0.606125
1545	0.0417763	0.0577768	0.0797467	0.0509995	0.417763	0.577768	0.797467	0.509995	0.260176	-0.0756455	0.0817133	0.0527026	2.60176	1.94134	0.817133	1.08892
1546	0.132004	0.0827036	0.111813	0.0479706	1.32004	0.827036	1.11813	0.479706	0.187122	-0.0025001	0.0555299	0.0162068	1.87122	0	0.555299	0.446196
1547	0.272029	0.259951	0.102197	0.0267374	2.72029	2.59951	1.02197	0.267374	0.286157	-0.0215219	0.107863	0.0343617	2.86157	0.622968	1.07863	0.55874
1548	0.239741	0.224649	0.0787815	0.0900164	2.39741	2.24649	0.787815	0.900164	0.162904	0.0601774	0.105771	0.0307592	1.62904	1.36422	1.05771	0.523185
1549	0.165478	0.124778	0.113309	0.0693282	1.65478	1.24778	1.13309	0.693282	0.275219	-0.0254608	0.0858313	0.0225372	2.75219	0.668655	0.858313	0.539314
1550	0.252448	0.242011	0.106797	0.0924284	2.52448	2.42011	1.06797	0.924284	0.320854	-0.0365914	0.0659179	0.042156	3.20854	0	0.659179	1.3916
1551	0.0782596	0.121157	0.0623555	0.00913086	0.782596	1.21157	0.623555	0.0913086	0.107397	0.0129931	0.0639121	0.047092	1.07397	1.28717	0.639121	1.53696
1552	0.247785	0.217698	0.158245	0.119563	2.47785	2.17698	1.58245	1.19563	0.309433	-0.0641712	0.114433	0.0565045	3.09433	0	1.14433	1.34541
1553	0.244909	0.226655	0.00760647	-0.00665493	2.44909	2.26655	0.0760647	0	0.221206	-0.125957	0.108671	0.0106472	2.21206	0.230829	1.08671	0.577488
1554	0.131734	0.0686824	0.06138	0.04525	1.31734	0.686824	0.6138	0.4525	0.167239	-0.0459624	0.0747725	0.044542	1.67239	0	0.747725	1.15764
1555	0.0679432	0.0473746	0.069565	0.0288989	0.679432	0.473746	0.69565	0.288989	0.234509	-0.204587	0.103346	-0.0135195	2.34509	0	1.03346	0.201541
1556	0.23242	0.177574	0.117512	0.0860556	2.3242	1.77574	1.17512	0.860556	0.183766	0.153406	0.0797536	0.00452584	1.83766	2.4663	0.797536	0.261376
1557	0.181141	0.158643	0.0857353	0.0165927	1.81141	1.58643	0.857353	0.165927	0.15739	-0.264189	0.123382	0.0510089	1.5739	0.236591	1.23382	1.32863
1558	0.214051	0.188055	0.0816191	0.0218023	2.14051	1.88055	0.816191	0.218023	0.23616	0.16824	0.156977	0.0509016	2.3616	2.79999	1.56977	1.32739
1559	0.199638	0.19496	0.132958	0.0791993	1.99638	1.9496	1.32958	0.791993	0.131775	-0.0481972	0.153873	0.0195915	1.31775	0.855082	1.53873	1.11139
1560	0.262095	0.244124	0.0659182	0.0158071	2.62095	2.44124	0.659182	0.158071	0.237295	-0.140951	0.115555	0.058609	2.37295	0	1.15555	0.662471
1561	0.138155	0.127443	0.122265	0.118994	1.38155	1.27443	1.22265	1.18994	0.141571	-0.0341903	0.0589337	0.0231811	1.41571	1.34441	0.589337	1.15182
1562	0.283944	0.230498	0.0695119	0.0311055	2.83944	2.30498	0.695119	0.311055	0.0453652	0.0459813	0.0709766	0.0219644	0.453652	2.22828	0.709766	1.01445
1563	0.0432041	0.0392033	0.0813506	0.0267671	0.432041	0.392033	0.813506	0.267671	0.0732517	-0.00722571	0.0642364	0.0194625	0.732517	1.32778	0.642364	0.947595
1564	0.0208734	0.0217978	0.119764	0.0682884	0.208734	0.217978	1.19764	0.682884	0.301219	-0.0651355	0.0511317	0.0292901	3.01219	0	0.511317	0.944906
1565	0.259871	0.308069	0.111177	0.124833	2.59871	3.08069	1.11177	1.24833	0.209541	-0.0426104	0.0843838	0.0303916	2.09541	0.619911	0.843838	0.660583
1566	0.0692513	0.0552636	0.15711	0.071319	0.692513	0.552636	1.5711	0.71319	0.169576	0.0575579	0.0810917	0.0426313	1.69576	2.07649	0.810917	0.990095
1567	0.271986	0.288358	0.142134	0.170673	2.71986	2.88358	1.42134	1.70673	0.392212	-0.0787769	0.0778197	0.0383609	3.92212	0	0.778197	0.509166
1568	0.333651	0.357142	0.0110402	0.0028956	3.33651	3.57142	0.110402	0.028956	0.157131	-0.2448	0.105156	0.0432888	1.57131	0.137442	1.05156	1.36399
1569	0.0489798	0.0759176	0.139971	0.118212	0.489798	0.759176	1.39971	1.18212	0.133853	-0.250192	0.0875518	0.0321778	1.33853	0	0.875518	0.970908
1570	0.368022	0.307431	0.0566111	0.0150723	3.68022	3.07431	0.566111	0.150723	0.135676	-0.223677	0.0889526	0.0194671	1.35676	0.0407771	0.889526	0.54759
1571	0.228249	0.231399	0.123028	0.128258	2.28249	2.31399	1.23028	1.28258	0.133844	-0.185644	0.104679	-0.00603296	1.33844	0.29681	1.04679	0.668018
1572	0.228849	0.218916	0.0294084	0.010145	2.28849	2.18916	0.294084	0.10145	0.227607	-0.0853725	0.130352	0.0574879	2.27607	0	1.30352	1.17045
1573	0.0544567	0.0670008	0.0966115	0.0676977	0.544567	0.670008	0.966115	0.676977	0.155047	-0.0667239	0.107866	0.0521784	1.55047	1.67292	1.07866	1.00909
1574	0.0703463	0.045634	0.21487	0.155817	0.703463	0.45634	2.1487	1.55817	0.339159	-0.00423982	0.100516	0.0153969	3.39159	0	1.00516	0.717159
1575	0.224547	0.234851	0.115161	0.0595636	2.24547	2.34851	1.15161	0.595636	0.22335	0.00681845	0.109515	0.073846	2.2335	1.40153	1.09515	1.22462
1576	0.107401	0.126079	0.0918352	0.114872	1.07401	1.26079	0.918352	1.14872	0.252802	-0.0263199	0.116271	0.0181597	2.52802	0	1.16271	0.760697
1577	0.243593	0.218536	0.0841276	0.0664336	2.43593	2.18536	0.841276	0.664336	0.183991	-0.0304263	0.0793001	0.0841819	1.83991	2.24578	0.793001	1.54308
1578	0.101277	0.122908	0.0995545	0.129398	1.01277	1.22908	0.995545	1.29398	0.265554	-0.0960424	0.103529	0.0147095	2.65554	0	1.03529	0.96453
1579	0.0860946	0.111616	0.123057	0.054312	0.860946	1.11616	1.23057	0.54312	0.153423	-0.00900093	0.126798	0.105708	1.53423	2.34962	1.26798	1.28553
1580	0.241167	0.273686	0.113675	0.0555934	2.41167	2.73686	1.13675	0.555934	0.333951	-0.0580787	0.0546512	-0.0162411	3.33951	0	0.546512	0.786193
1581	0.211603	0.197449	0.0541111	0.0954442	2.11603	1.97449	0.541111	0.954442	0.170543	-0.00791811	0.0921631	0.0449254	1.70543	3.22669	0.921631	0.573682
1582	0.158303	0.094527	0.122515	0.0514148	1.58303	0.94527	1.22515	0.514148	0.196137	0.194982	0.107094	0.0206354	1.96137	1.94982	1.07094	1.09855
1583	0.179042	0.130179	0.066141	0.0350129	1.79042	1.30179	0.66141	0.350129	0.260946	-0.280242	0.0477553	0.0332016	2.60946	0.709478	0.477553	1.37277
1584	0.218072	0.217282	0.136513	0.103077	2.18072	2.17282	1.36513	1.03077	0.129937	0.123893	0.128701	0.0679707	1.29937	1.23893	1.28701	0.762532
1585	0.24355	0.203767	0.068846	0.0413675	2.4355	2.03767	0.68846	0.413675	0.307863	-0.112743	0.143037	0.0527747	3.07863	1.91421	1.43037	1.46969
1586	0.179074	0.139455	0.16718	0.136743	1.79074	1.39455	1.6718	1.36743	0.202963	0.050252	0.0760878	0.035663	2.02963	1.4488	0.760878	0.369372
1587	0.194497	0.161187	0.0845914	0.0750052	1.94497	1.61187	0.845914	0.750052	0.23262	-0.172184	0.125138	-0.00511761	2.3262	0	1.25138	0.304222
1588	0.130398	0.108781	0.0961108	0.114198	1.30398	1.08781	0.961108	1.14198	0.207665	0.0848028	0.0370797	0.0149948	2.07665	1.73977	0.370797	0.277747
1589	0.185565	0.182339	0.0789729	0.088784	1.85565	1.82339	0.789729	0.88784	0.176547	-0.0529932	0.0806232	-0.00408748	1.76547	0.492098	0.806232	0.542083
1590	0.187792	0.172692	0.110404	0.089214	1.87792	1.72692	1.10404	0.89214	0.109331	-0.0643785	0.0876783	0.0108492	1.09331	0	0.876783	0.672693
1591	0.315917	0.261877	0.10758	0.100847	3.15917	2.61877	1.0758	1.00847	0.0302969	-0.21902	0.141239	0.0544268	0.302969	0.956134	1.41239	0.911349
1592	0.0710961	0.0348395	0.0925973	0.0634526	0.710961	0.348395	0.925973	0.634526	0.316135	0.0469201	0.1431	0.0543823	3.16135	0.888878	1.431	0.871716
1593	0.291595	0.299486	0.10747	0.0672988	2.91595	2.99486	1.0747	0.672988	0.11687	-0.152722	0.139653	0.0678891	1.1687	1.17675	1.39653	0.918349
1594	0.0993791	0.133938	0.0797613	0.0597859	0.993791	1.33938	0.797613	0.597859	0.286148	0.00497953	0.0913249	0.0494893	2.86148	0.0497953	0.913249	0.499219
1595	0.180889	0.15938	0.08773	0.0646493	1.80889	1.5938	0.8773	0.646493	0.260301	-0.128354	0.118972	0.0582697	2.60301	1.18784	1.18972	0.984718
1596	0.10458	0.071269	0.0862856	0.0729702	1.0458	0.71269	0.862856	0.729702	0.168188	0.098891	0.119345	0.00675877	1.68188	0.98891	1.19345	0.572597
1597	0.0714399	0.0617809	0.0895906	0.094741	0.714399	0.617809	0.895906	0.94741	0.149994	0.0224579	0.0764065	-0.00899981	1.49994	0.224579	0.764065	0.357204
1598	0.31448	0.299531	0.122384	0.125086	3.1448	2.99531	1.22384	1.25086	0.159949	0.0561569	0.0981768	0.085337	1.59949	0.561569	0.981768	1.27783
1599	0.252934	0.205774	0.0655021	0.0166217	2.52934	2.05774	0.655021	0.166217	0.336767	-0.0442461	0.0999041	0.0849575	3.36767	1.39323	0.999041	1.28619
1600	0.100166	0.107622	0.085151	0.0862494	1.00166	1.07622	0.85151	0.862494	0.133123	0.0578755	0.130917	0.0422875	1.33123	0.578755	1.30917	0.990573
1601	0.289974	0.255148	0.0871066	0.0796718	2.89974	2.55148	0.871066	0.796718	0.122994	-0.130453	0.0887442	0.0429333	1.22994	0.519552	0.887442	1.04484
1602	0.131686	0.168957	0.087317	0.0766105	1.31686	1.68957	0.87317	0.766105	0.337678	0.0890843	0.118017	0.0318615	3.37678	0.890843	1.18017	0.932769
1603	0.324865	0.291904	0.0936151	0.0561129	3.24865	2.91904	0.936151	0.561129	0.30194	-0.122726	0.0654524	0.0248268	3.0194	0	0.654524	0.248268
1604	0.0407772	0.0191871	0.0249378	0.00803229	0.407772	0.191871	0.249378	0.0803229	0.178253	0.10673	0.108126	0.0328341	1.78253	1.0673	1.08126	1.35864
1605	0.0871002	0.0556195	0.0557742	0.0472193	0.871002	0.556195	0.557742	0.472193	0.252935	-0.162306	0.10564	0.0436664	2.52935	0.0680697	1.0564	0.877258
1606	0.245207	0.259546	0.106733	0.0840195	2.45207	2.59546	1.06733	0.840195	0.276422	0.0892635	0.0778557	0.0160675	2.76422	2.53734	0.778557	0.391535
1607	0.210792	0.213191	0.0242885	-0.0073285	2.10792	2.13191	0.242885	0	0.181654	0.041417	0.155038	0.0168665	1.81654	0.41417	1.55038	0.79759
1608	0.246008	0.257953	0.125511	0.108819	2.46008	2.57953	1.25511	1.08819	0.309021	0.0645069	0.0693247	0.0503197	3.09021	1.86961	0.693247	0.757052
1609	0.222664	0.225821	0.0428089	-0.00234943	2.22664	2.25821	0.428089	0	0.0739772	-0.176809	0.0850844	-0.0112488	0.739772	0	0.850844	0.313427
1610	0.155044	0.137482	0.155325	0.135652	1.55044	1.37482	1.55325	1.35652	0.236735	0.151575	0.0574198	0.00119799	2.36735	2.85453	0.574198	0.593391
1611	0.230502	0.248208	0.0459814	0.00261533	2.30502	2.48208	0.459814	0.0261533	0.208451	-0.137099	0.0949888	-0.00412954	2.08451	0	0.949888	0.863455
1612	0.188985	0.191167	0.183735	0.117479	1.88985	1.91167	1.83735	1.17479	0.201168	-0.0809845	0.0939482	-0.0164832	2.01168	0	0.939482	0.677673
1613	0.136713	0.13331	0.0320887	0.0638073	1.36713	1.3331	0.320887	0.638073	0.188735	0.0714055	0.0841501	0.0761229	1.88735	2.0364	0.841501	1.0462
1614	0.243007	0.201028	0.112687	0.0904734	2.43007	2.01028	1.12687	0.904734	0.255596	-0.132819	0.0902672	0.0137361	2.55596	0	0.902672	0.74026
1615	0.12387	0.10849	0.0929114	0.066007	1.2387	1.0849	0.929114	0.66007	0.229965	-0.179403	0.0481488	0.0169025	2.29965	0	0.481488	0.65547
1616	-0.00944086	-0.0192285	0.085774	0.0586049	0	0	0.85774	0.586049	0.214157	0.135197	0.163877	0.0552439	2.14157	1.35197	1.63877	0.739663
1617	0.172962	0.19729	0.0926109	0.0562198	1.72962	1.9729	0.926109	0.562198	0.125598	-0.124298	0.0823365	0.0360243	1.25598	0.641912	0.823365	0.736577
1618	0.145092	0.128571	0.0962779	0.0348977	1.45092	1.28571	0.962779	0.348977	0.0675465	0.000391569	0.0649205	0.0189045	0.675465	1.89726	0.649205	0.860992
1619	0.263957	0.279272	0.0420082	0.0768086	2.63957	2.79272	0.420082	0.768086	0.387015	-0.114769	0.0807004	0.00816245	3.87015	0	0.807004	0.73502
1620	0.0954396	0.0455438	0.0789604	0.0991058	0.954396	0.455438	0.789604	0.991058	0.135676	0.00853921	0.0939078	0.0335426	1.35676	1.09549	0.939078	1.38159
1621	0.163186	0.0993251	0.0760522	0.0247595	1.63186	0.993251	0.760522	0.247595	0.370204	-0.0365733	0.0985174	0.0550527	3.70204	0	0.985174	0.940452
1622	0.210438	0.262667	0.0476466	0.0500042	2.10438	2.62667	0.476466	0.500042	0.205458	0.106884	0.0842773	0.0160202	2.05458	2.82958	0.842773	0.442684
1623	0.116075	0.0629983	0.102581	0.050899	1.16075	0.629983	1.02581	0.50899	0.19567	-0.118501	0.0975399	0.0467088	1.9567	0	0.975399	1.0203
1624	0.215347	0.282641	0.0946641	0.104343	2.15347	2.82641	0.946641	1.04343	0.150207	0.0294675	0.0906064	0.0519365	1.50207	0.294675	0.906064	1.07614
1625	0.190796	0.132793	0.0625827	0.0505505	1.90796	1.32793	0.625827	0.505505	0.22901	0.212346	0.0924778	0.02927	2.2901	2.56611	0.924778	0.515561
1626	0.187759	0.227611	0.100688	0.0541271	1.87759	2.27611	1.00688	0.541271	0.215854	-0.239243	0.087794	0.03632	2.15854	0	0.87794	1.19087
1627	0.152836	0.105712	0.00836571	0.0111338	1.52836	1.05712	0.0836571	0.111338	0.23007	-0.0259657	0.151642	0.0561429	2.3007	0	1.51642	1.03552
1628	0.209759	0.137464	0.0966448	0.0313896	2.09759	1.37464	0.966448	0.313896	0.27062	-0.0780479	0.135348	0.0571417	2.7062	0.169822	1.35348	1.01338
1629	0.177433	0.205538	0.102607	0.0542214	1.77433	2.05538	1.02607	0.542214	0.29772	0.0252585	0.139805	0.0331537	2.9772	0.494532	1.39805	1.00812
1630	0.217612	0.216305	0.105118	0.0755569	2.17612	2.16305	1.05118	0.755569	0.219559	-0.0812156	0.122218	0.0448783	2.19559	0	1.22218	1.16469
1631	0.140038	0.129224	0.037077	0.0164053	1.40038	1.29224	0.37077	0.164053	0.024648	-0.0686722	0.164091	0.0778469	0.24648	1.25402	1.64091	1.69374
1632	0.213756	0.240399	0.119769	0.0879181	2.13756	2.40399	1.19769	0.879181	0.379892	0.030548	0.129369	0.0404053	3.79892	0.30548	1.29369	0.595484
1633	0.158456	0.163131	0.0578119	0.0366184	1.58456	1.63131	0.578119	0.366184	0.0837335	-0.0905499	0.108811	0.0479314	0.837335	0.460376	1.08811	1.75405
1634	0.0670255	0.0719566	0.0738453	0.0495571	0.670255	0.719566	0.738453	0.495571	0.295387	0.065877	0.0267538	-0.014763	2.95387	0.65877	0.267538	0.235339
1635	0.262371	0.231607	0.0932504	0.122391	2.62371	2.31607	0.932504	1.22391	0.0483335	0.00763685	0.0574778	0.0175386	0.483335	1.32948	0.574778	0.175386
1636	0.0617614	0.0947865	0.0540178	0.0865052	0.617614	0.947865	0.540178	0.865052	0.097006	0.0161325	0.0818611	0.0656993	0.97006	1.62434	0.818611	1.00258
1637	0.299393	0.233859	0.063693	0.0600015	2.99393	2.33859	0.63693	0.600015	0.125005	-0.176977	0.173294	0.0228067	1.25005	0.51383	1.73294	0.784485
1638	-0.0332499	0.0326681	0.132489	0.12054	0	0.326681	1.32489	1.2054	0.13928	-0.217068	0.0812193	0.106057	1.3928	0	0.812193	1.55184
1639	0.0312173	-0.0184035	0.0878222	0.0529075	0.312173	0	0.878222	0.529075	0.309377	-0.0139429	0.0892897	0.0436651	3.09377	3.10906	0.892897	0.687604
1640	0.16236	0.109173	0.130241	0.0963005	1.6236	1.09173	1.30241	0.963005	0.254081	-0.01086	0.089037	0.0221625	2.54081	1.97642	0.89037	0.653808
1641	0.219612	0.18303	0.0316499	0.0288833	2.19612	1.8303	0.316499	0.288833	0.263427	0.0452713	0.129092	0.0420183	2.63427	1.45438	1.29092	1.25736
1642	0.0142885	0.0349143	0.0743122	0.0248739	0.142885	0.349143	0.743122	0.248739	0.167319	-0.102915	0.0968038	0.0470234	1.67319	0.0471828	0.968038	0.867687
1643	0.232976	0.272892	0.111386	0.110407	2.32976	2.72892	1.11386	1.10407	0.170487	-0.0826298	0.0712182	-0.00533308	1.70487	1.19189	0.712182	1.10367
1644	0.252311	0.225776	0.117594	0.104955	2.52311	2.25776	1.17594	1.04955	0.251391	-0.018774	0.0516969	-0.0196537	2.51391	0	0.516969	0.62451
1645	0.362021	0.30629	0.0805303	0.0694545	3.62021	3.0629	0.805303	0.694545	0.183858	-0.0706773	0.130018	0.0604721	1.83858	1.87807	1.30018	0.979948
1646	-0.0147696	0.0148465	0.0608224	0.0389598	0	0.148465	0.608224	0.389598	0.315553	0.278586	0.061785	0.00556367	3.15553	3.62494	0.61785	0.452993
1647	0.0423427	0.0189897	0.1099	0.101193	0.423427	0.189897	1.099	1.01193	0.144335	-0.301292	0.113529	0.0504377	1.44335	0	1.13529	0.889068
1648	0.29343	0.306756	0.0612184	0.0524659	2.9343	3.06756	0.612184	0.524659	0.357424	-0.18615	0.133089	0.0953897	3.57424	0.462925	1.33089	1.68496
1649	-0.0235078	-0.0404091	0.038374	0.0175652	0	0	0.38374	0.175652	0.365729	-0.164137	0.130102	0.0894773	3.65729	0.405179	1.30102	1.45437
1650	0.0911225	0.0749775	0.128595	0.100215	0.911225	0.749775	1.28595	1.00215	-0.0131337	-0.0722259	0.0556925	0.0536859	0	0	0.556925	1.25796
1651	0.250433	0.248577	0.059164	0.0286629	2.50433	2.48577	0.59164	0.286629	0.45201	0.0141346	0.114047	0.0100438	4.5201	0.98679	1.14047	0.494793
1652	0.181409	0.180924	0.14711	0.127241	1.81409	1.80924	1.4711	1.27241	0.0163551	-0.0942577	0.0599292	0.0416857	0.163551	0	0.599292	1.17272
1653	0.167079	0.178711	0.036425	0.0178535	1.67079	1.78711	0.36425	0.178535	0.504161	-0.00379783	0.0970333	0.0192094	5.04161	0	0.970333	0.885294
1654	0.0125157	-0.0152087	0.122772	0.112732	0.125157	0	1.22772	1.12732	0.124705	-0.165603	0.113841	0.0291014	1.24705	0.180519	1.13841	0.922671
1655	0.0600538	0.0549274	0.095598	0.0638218	0.600538	0.549274	0.95598	0.638218	0.0403843	-0.18691	0.0698483	0.0555453	0.403843	0.430324	0.698483	1.22821
1656	0.148068	0.155687	0.132957	0.0667504	1.48068	1.55687	1.32957	0.667504	0.39928	0.167153	0.114119	0.0616467	3.9928	1.79299	1.14119	0.666425
1657	0.250317	0.181137	0.0853976	0.033011	2.50317	1.81137	0.853976	0.33011	0.293848	-0.0593811	0.100183	0.0367486	2.93848	0	1.00183	0.988447
1658	0.297909	0.315075	0.0563671	0.043507	2.97909	3.15075	0.563671	0.43507	0.195022	0.0209468	0.0699042	0.035466	1.95022	1.59913	0.699042	0.538428
1659	0.0833292	0.0468554	0.117245	0.11103	0.833292	0.468554	1.17245	1.1103	0.256838	-0.179515	0.149391	0.0306602	2.56838	1.54692	1.49391	1.40654
1660	0.227957	0.223224	0.0181521	0.00083468	2.27957	2.23224	0.181521	0.0083468	0.19918	-0.087584	0.160764	0.00843659	1.9918	0.016035	1.60764	0.466939
1661	0.135239	0.131393	0.139747	0.122934	1.35239	1.31393	1.39747	1.22934	0.263955	0.0440355	0.0861968	0.0461108	2.63955	1.6654	0.861968	1.04706
1662	0.0924692	0.067792	0.0642429	0.0246715	0.924692	0.67792	0.642429	0.246715	0.192728	-0.0562073	0.12962	0.0337301	1.92728	0	1.2962	0.695262
1663	0.268874	0.240553	0.106447	0.109518	2.68874	2.40553	1.06447	1.09518	0.288564	0.109461	0.0835732	0.0409988	2.88564	1.83496	0.835732	1.21252
1664	0.0240508	-0.0452107	0.144884	0.0903038	0.240508	0	1.44884	0.903038	0.303973	-0.0380204	0.128815	0.0486937	3.03973	0	1.28815	1.22282
1665	0.384949	0.366153	0.0296593	0.0680766	3.84949	3.66153	0.296593	0.680766	0.186151	0.1626	0.10253	0.103538	1.86151	1.626	1.0253	1.61043
1666	0.149038	0.149269	0.0765074	0.0602262	1.49038	1.49269	0.765074	0.602262	0.201914	-0.130184	0.135047	0.0434232	2.01914	1.01319	1.35047	1.17998
1667	0.272328	0.242979	0.127773	0.0991678	2.72328	2.42979	1.27773	0.991678	0.263404	0.031866	0.101612	0.019331	2.63404	0.31866	1.01612	0.19331
1668	0.105799	0.105074	0.086546	0.0768582	1.05799	1.05074	0.86546	0.768582	0.300466	0.0617614	0.108958	0.0223765	3.00466	0.850159	1.08958	0.870899
1669	0.102713	0.097386	0.13141	0.113748	1.02713	0.97386	1.3141	1.13748	0.30184	-0.0911648	0.0607633	0.00991779	3.0184	0	0.607633	0.113074
1670	0.0187022	0.0140261	0.0481698	0.0409804	0.187022	0.140261	0.481698	0.409804	0.252797	0.134875	0.0890672	-0.00852911	2.52797	4.11034	0.890672	0.465247
1671	0.217754	0.202228	0.0527797	0.0374072	2.17754	2.02228	0.527797	0.374072	0.158502	-0.14282	0.109081	-0.0166919	1.58502	2.7184	1.09081	0.747778
1672	0.213629	0.22463	0.086229	0.0630025	2.13629	2.2463	0.86229	0.630025	0.138081	-0.285189	0.143177	0.0290201	1.38081	2.63578	1.43177	0.919723
1673	0.0925587	0.0402657	0.0605464	0.0618982	0.925587	0.402657	0.605464	0.618982	0.122739	-0.179248	0.10439	0.0401126	1.22739	2.01796	1.0439	0.622941
1674	0.160064	0.139456	0.104792	0.0964657	1.60064	1.39456	1.04792	0.964657	0.407125	0.0937638	0.0933082	0.0321952	4.07125	0.937638	0.933082	0.822732
1675	0.256726	0.240944	0.0534061	0.0565799	2.56726	2.40944	0.534061	0.565799	0.399035	0.14073	0.0846356	0.0829677	3.99035	1.4073	0.846356	1.55378
1676	0.128029	0.102121	0.118918	0.0712178	1.28029	1.02121	1.18918	0.712178	0.197355	0.0818648	0.134382	0.00872161	1.97355	3.06318	1.34382	0.983976
1677	0.244534	0.278971	0.0821777	0.0345833	2.44534	2.78971	0.821777	0.345833	0.239431	-0.11049	0.0998537	0.0251719	2.39431	0	0.998537	1.09685
1678	0.0546629	0.00460211	0.101657	0.112271	0.546629	0.0460211	1.01657	1.12271	0.17085	-0.101066	0.0311979	0.00677822	1.7085	0	0.311979	1.30874
1679	0.262217	0.223069	0.126455	0.0764296	2.62217	2.23069	1.26455	0.764296	0.291997	0.0150126	0.107557	0.0334195	2.91997	1.87815	1.07557	0.66414
1680	0.300799	0.262236	0.105019	0.113027	3.00799	2.62236	1.05019	1.13027	0.301317	-0.0615593	0.109646	0.0224081	3.01317	0.793037	1.09646	0.915234
1681	0.0330503	0.0759806	0.13963	0.103148	0.330503	0.759806	1.3963	1.03148	0.206364	-0.0285151	0.1098	0.0263867	2.06364	0	1.098	0.613014
1682	0.0180085	-0.0188181	0.13584	0.13372	0.180085	0	1.3584	1.3372	0.231662	-0.0304222	0.132076	0.049056	2.31662	0.95704	1.32076	0.938002
1683	0.308744	0.311164	0.0602066	0.054837	3.08744	3.11164	0.602066	0.54837	0.20251	0.0283498	0.140154	0.0422063	2.0251	0.283498	1.40154	1.18319
1684	0.0353831	0.0091933	0.0607488	0.00261379	0.353831	0.091933	0.607488	0.0261379	0.236567	-0.0493069	0.0712001	0.0317142	2.36567	0	0.712001	1.40261
1685	0.28417	0.271181	0.157546	0.157205	2.8417	2.71181	1.57546	1.57205	0.264112	-0.0414469	0.118025	0.0157339	2.64112	2.46627	1.18025	0.573128
1686	0.271627	0.291118	0.130966	0.115498	2.71627	2.91118	1.30966	1.15498	0.322337	0.133566	0.127064	0.0289646	3.22337	2.31879	1.27064	0.789778
1687	0.172294	0.143173	0.0659	0.0552694	1.72294	1.43173	0.659	0.552694	0.0839193	-0.153466	0.0805709	0.0586676	0.839193	0	0.805709	1.64564
1688	0.206651	0.207072	0.137346	0.0908077	2.06651	2.07072	1.37346	0.908077	0.35936	0.111458	0.0310702	0.0309141	3.5936	1.16225	0.310702	0.808302
1689	0.192672	0.199078	0.0687471	0.0771725	1.92672	1.99078	0.687471	0.771725	0.208302	-0.111592	0.133878	0.0438968	2.08302	0	1.33878	1.01502
1690	0.147741	0.227212	0.0991375	0.0948502	1.47741	2.27212	0.991375	0.948502	0.244012	0.00520996	0.114109	0.0188319	2.44012	0.0520996	1.14109	0.754948
1691	0.130831	0.0729416	0.0762579	0.0261422	1.30831	0.729416	0.762579	0.261422	0.256855	-0.0541687	0.0561705	0.0607591	2.56855	0.929418	0.561705	1.08651
1692	0.274651	0.207424	0.105707	0.058405	2.84849	2.07424	1.05707	0.58405	0.262042	0.133687	0.0973969	0.0113318	2.62042	1.33687	0.973969	0.787662
1693	0.0350298	0.0216273	0.109434	0.0776957	0.350298	0.216273	1.09434	0.776957	0.159702	-0.0389265	0.0266346	0.00947495	1.59702	2.12837	0.266346	0.701348
1694	0.230322	0.212038	0.127008	0.0702297	2.30322	2.12038	1.27008	0.702297	0.269677	-0.163313	0.0946262	0.0510156	2.69677	0	0.946262	0.924555
1695	0.212115	0.208963	0.0992631	0.0393407	2.12115	2.08963	0.992631	0.393407	0.0955519	0.0736154	0.126067	0.050304	0.955519	2.58411	1.26067	0.921805
1696	0.21941	0.228811	0.073398	0.0602935	2.1941	2.28811	0.73398	0.602935	0.118938	0.019208	0.0950721	0.0495504	1.18938	1.69099	0.950721	0.918541
1697	0.147675	0.140933	0.0989014	0.0807391	1.47675	1.40933	0.989014	0.807391	0.278547	-0.0471578	0.0695792	0.0109372	2.78547	0	0.695792	0.377185
1698	0.267247	0.253379	0.0906492	0.0672467	2.67247	2.53379	0.906492	0.672467	0.227719	-0.0328818	0.0666816	0.0271457	2.27719	1.60416	0.666816	0.905805
1699	0.19984	0.201283	0.125544	0.113015	1.9984	2.01283	1.25544	1.13015	0.203254	-0.0370522	0.0603459	0.0266391	2.03254	0	0.603459	0.351782
1700	0.184686	0.177305	0.125992	0.109972	1.84686	1.77305	1.25992	1.09972	0.27432	-0.0305904	0.128525	0.0322922	2.7432	2.06009	1.28525	1.27089
1701	0.198457	0.188738	0.100529	0.106674	1.98457	1.88738	1.00529	1.06674	0.255551	-0.0371472	0.122203	0.0911441	2.55551	1.71878	1.22203	1.17559
1702	0.17048	0.162701	0.128331	0.0804224	1.7048	1.62701	1.28331	0.804224	0.14189	0.0158307	0.117705	0.10077	1.4189	0.158307	1.17705	1.38397
1703	0.171018	0.146356	0.0600563	0.0636832	1.71018	1.46356	0.600563	0.636832	0.151552	-0.0329138	0.130519	0.0265608	1.51552	0.743149	1.30519	0.559968
1704	0.136287	0.110778	0.103966	0.0872957	1.36287	1.10778	1.03966	0.872957	0.214435	-0.0615905	0.0766595	0.0431724	2.14435	2.02489	0.766595	0.431724
1705	0.123069	0.142002	0.0754264	0.0505283	1.23069	1.42002	0.754264	0.505283	0.236089	0.00890393	0.0640648	0.0259863	2.36089	1.7884	0.640648	0.304266
1706	0.213768	0.205896	0.110503	0.0723664	2.13768	2.05896	1.10503	0.723664	0.255962	0.0318362	0.11285	0.035754	2.55962	0.318362	1.1285	1.04177
1707	0.123427	0.116697	0.10585	0.0693087	1.23427	1.16697	1.0585	0.693087	0.165522	-0.0774675	0.0595235	0.0100827	1.65522	1.85781	0.595235	0.799261
1708	0.220299	0.213063	0.088072	0.120497	2.20299	2.13063	0.88072	1.20497	0.220006	-0.0989256	0.145224	0.0443938	2.20006	0.473181	1.45224	0.873114
1709	0.189083	0.212556	0.049808	0.072207	1.89083	2.12556	0.49808	0.72207	0.218499	0.0453638	0.0964327	0.0338298	2.18499	0.453638	0.964327	1.18274
1710	0.214787	0.172738	0.136596	0.0750258	2.14787	1.72738	1.36596	0.750258	0.201543	0.0538971	0.0875441	0.0408421	2.01543	0.538971	0.875441	0.721408
1711	0.232312	0.1926	0.057925	0.0367686	2.32312	1.926	0.57925	0.367686	0.218359	-0.0288706	0.0889334	0.0518811	2.18359	0	0.889334	0.855794
1712	0.190293	0.212971	0.0877801	0.0649153	1.90293	2.12971	0.877801	0.649153	0.225634	-0.0376058	0.0927032	0.0751722	2.25634	0	0.927032	1.19035
1713	0.20003	0.160159	0.0281931	0.0338373	2.0003	1.60159	0.281931	0.338373	0.221479	-0.0445686	0.0884136	0.0794414	2.21479	0.00207121	0.884136	1.52153
1714	0.14321	0.152178	0.0947163	0.100117	1.4321	1.52178	0.947163	1.00117	0.26401	-0.0141396	0.0877904	0.0151881	2.6401	0.972258	0.877904	0.958163
1715	0.227819	0.21278	0.0706767	0.0282087	2.27819	2.1278	0.706767	0.282087	0.22852	-0.0583739	0.0419667	0.0107265	2.2852	1.4617	0.419667	0.133897
1716	0.146154	0.133096	0.14548	0.11273	1.46154	1.33096	1.4548	1.1273	0.134118	-0.112361	0.0846677	0.0364491	1.34118	0	0.846677	0.717371
1717	0.196648	0.219706	0.132657	0.0965937	1.96648	2.19706	1.32657	0.965937	0.2414	-0.348425	0.0851676	0.00312805	2.414	1.33914	0.851676	1.13979
1718	0.203122	0.162925	0.0754744	0.0530878	2.03122	1.62925	0.754744	0.530878	0.234004	-0.151709	0.175443	0.0330799	2.34004	3.28594	1.75443	0.413188
1719	0.251807	0.215711	0.0893563	0.0458166	2.51807	2.15711	0.893563	0.458166	0.231417	-0.172437	0.101835	0.0352267	2.31417	3.57206	1.01835	0.382745
1720	0.141164	0.153214	0.125891	0.0792391	1.41164	1.53214	1.25891	0.792391	0.390355	0.240235	0.0369928	-0.00888672	3.90355	2.40235	0.369928	0.664133
1721	0.142106	0.106832	0.100348	0.0700828	1.42106	1.06832	1.00348	0.700828	0.419519	0.197093	0.124316	0.0957278	4.19519	2.8753	1.24316	1.42452
1722	0.24015	0.251927	0.109842	0.0992158	2.4015	2.51927	1.09842	0.992158	0.0909425	-0.00383979	0.0932417	0.011169	0.909425	0.332041	0.932417	0.359379
1723	0.11746	0.141124	0.0476039	0.056681	1.1746	1.41124	0.476039	0.56681	0.328722	-0.0233666	0.0416626	0.034067	3.28722	0	0.416626	1.17957
1724	0.111654	0.0673729	0.076306	0.0353702	1.11654	0.673729	0.76306	0.353702	0.131463	-0.162219	0.0542086	0.0268651	1.31463	0.705837	0.542086	1.18115
1725	0.292741	0.290366	0.0760857	0.0760644	2.92741	2.90366	0.760857	0.760644	0.37619	0.192997	0.0624865	0.025276	3.7619	2.23072	0.624865	0.945034
1726	0.0474372	0.0322761	0.0707986	0.0581586	0.474372	0.322761	0.707986	0.581586	0.28217	-0.149696	0.0458981	0.00633549	2.8217	1.99767	0.458981	0.3166
1727	0.220806	0.239015	0.0418301	0.0172274	2.20806	2.39015	0.418301	0.172274	0.354867	-0.168063	0.125074	0.0860272	3.54867	1.68808	1.25074	1.49857
1728	0.0988968	0.100349	0.112769	0.112594	0.988968	1.00349	1.12769	1.12594	0.151027	0.0138078	0.0850737	-0.00818687	1.51027	0.138078	0.850737	0.494432
1729	0.13089	0.116182	0.0866904	0.010193	1.3089	1.16182	0.866904	0.10193	0.131965	-0.077938	0.0587394	0.0405124	1.31965	0.809838	0.587394	1.12036
1730	-0.00888891	-0.0115509	0.0314287	0.00772064	0	0	0.314287	0.0772064	0.32696	0.109064	0.083688	0.00684041	3.2696	1.24773	0.83688	0.61317
1731	0.0463179	0.0464363	0.128606	0.122305	0.463179	0.464363	1.28606	1.22305	0.160636	-0.138622	0.149517	0.0459389	1.60636	0.461768	1.49517	1.12805
1732	0.228615	0.22066	0.00997956	-0.00858036	2.28615	2.2066	0.0997956	0	0.170735	-0.0753853	0.0989927	0.0303435	1.70735	0.405142	0.989927	0.503478
1733	0.1766	0.152667	0.0912748	0.0627342	1.766	1.52667	0.912748	0.627342	0.29888	0.125103	0.14596	0.0331594	2.9888	2.19709	1.4596	1.26548
1734	0.0652607	0.0488575	0.0787546	0.0809901	0.652607	0.488575	0.787546	0.809901	0.215044	0.00511457	0.120047	0.00705996	2.15044	1.1485	1.20047	0.563835
1735	0.201787	0.149292	0.090554	0.0688918	2.01787	1.49292	0.90554	0.688918	0.248886	-0.0618237	0.166799	-0.00186464	2.48886	0	1.66799	0.735313
1736	0.180083	0.195313	0.0993422	0.0649738	1.80083	1.95313	0.993422	0.649738	0.269709	-0.128449	0.112455	0.0293495	2.69709	0.980744	1.12455	0.411198
1737	0.138217	0.048936	0.078991	0.0478389	1.38217	0.48936	0.78991	0.478389	0.149537	0.0639671	0.116235	0.0330767	1.49537	0.696782	1.16235	0.492639
1738	0.24666	0.190249	0.113817	0.0817348	2.4666	1.90249	1.13817	0.817348	0.207481	0.0701864	0.058371	0.00555237	2.07481	0.777305	0.58371	0.975388
1739	0.18	0.213792	0.114708	0.0501613	1.8	2.13792	1.14708	0.501613	0.216717	-0.150381	0.0691438	0.0137627	2.16717	0	0.691438	1.0521
1740	0.225049	0.230523	0.159363	0.167825	2.25049	2.30523	1.59363	1.67825	0.224264	0.132191	0.131513	0.073536	2.24264	2.03973	1.31513	0.960298
1741	0.275064	0.293751	0.133299	0.11054	2.75064	2.93751	1.33299	1.1054	0.22114	-0.157918	0.0607685	0.00181138	2.2114	0	0.607685	0.891727
1742	0.137906	0.103685	0.0549699	0.0422135	1.37906	1.03685	0.549699	0.422135	0.230117	0.0394731	0.0917029	0.0622532	2.30117	2.2393	0.917029	1.4533
1743	0.247935	0.238817	0.0933888	0.108637	2.47935	2.38817	0.933888	1.08637	0.169824	-0.141232	0.0659496	-0.00575262	1.69824	0	0.659496	0.648733
1744	0.204491	0.207285	0.0884801	0.0402696	2.04491	2.07285	0.884801	0.402696	0.199997	-0.218989	0.131197	0.0543884	1.99997	0	1.31197	1.17037
1745	0.15567	0.157517	0.164835	0.125979	1.5567	1.57517	1.64835	1.25979	0.253405	-0.0444027	0.0492668	0.0714055	2.53405	0.441638	0.492668	1.39423
1746	0.121133	0.117347	0.188615	0.139361	1.21133	1.17347	1.88615	1.39361	0.33088	-0.00598922	0.0446325	0.0674919	3.3088	0	0.446325	1.37126
1747	0.282056	0.280699	-0.00894795	0.0107613	2.82056	2.80699	0	0.107613	0.0269536	-0.0278701	0.119517	0.0231013	0.269536	1.14862	1.19517	0.792712
1748	0.159476	0.124974	0.163875	0.147262	1.59476	1.24974	1.63875	1.47262	0.494471	-0.0875226	0.061039	0.0504709	4.94471	0	0.61039	1.38378
1749	0.152308	0.165428	0.0508987	0.0367307	1.52308	1.65428	0.508987	0.367307	0.0919797	0.0738566	0.110562	0.0399632	0.919797	1.13489	1.10562	0.708195
1750	0.206361	0.203367	0.0751064	0.0617885	2.06361	2.03367	0.751064	0.617885	0.400746	-0.0292337	0.0914401	0.0577471	4.00746	0	0.914401	0.811927
1751	0.23715	0.245442	0.112549	0.076222	2.3715	2.45442	1.12549	0.76222	0.0995053	-0.0981219	0.0889066	0.0241994	0.995053	2.70102	0.889066	0.833713
1752	0.228537	0.229523	0.0615894	0.0306708	2.28537	2.29523	0.615894	0.306708	0.39392	0.0617139	0.0949816	0.0399264	3.9392	0.617139	0.949816	1.53862
1753	0.287795	0.300124	0.133309	0.118318	2.87795	3.00124	1.33309	1.18318	0.150689	-0.1676	0.0697521	0.0696265	1.50689	1.028	0.697521	1.13256
1754	0.24487	0.225922	0.0346519	0.0185042	2.4487	2.25922	0.346519	0.185042	0.238199	-0.204695	0.0660139	0.0681892	2.38199	0.899818	0.660139	1.51297
1755	0.232881	0.175955	0.0978504	0.102904	2.32881	1.75955	0.978504	1.02904	0.136565	0.0942236	0.0184304	-0.0231137	1.36565	1.25742	0.184304	0.239107
1756	0.221399	0.178894	0.0758626	0.0776253	2.21399	1.78894	0.758626	0.776253	0.188308	0.0385558	0.163768	0.0865955	1.88308	1.43281	1.63768	1.77687
1757	0.139427	0.18552	0.123371	0.0838236	1.39427	1.8552	1.23371	0.838236	0.162103	0.0646248	0.0518063	-0.0211565	1.62103	2.17481	0.518063	0.219972
1758	0.198782	0.237322	0.124993	0.101888	1.98782	2.37322	1.24993	1.01888	0.195526	-0.0244208	0.0859643	0.0406458	1.95526	0	0.859643	0.998544
1759	0.246053	0.220573	0.107393	0.0794501	2.46053	2.20573	1.07393	0.794501	0.233712	-0.0290169	0.113115	-0.00199643	2.33712	0	1.13115	0.329264
1760	0.116413	0.115262	0.14739	0.0825945	1.16413	1.15262	1.4739	0.825945	0.227218	-0.247613	0.10783	0.051648	2.27218	0.218202	1.0783	1.24119
1761	0.0784041	0.0483718	0.0464284	0.0600518	0.784041	0.483718	0.464284	0.600518	0.223285	0.0431274	0.106894	0.0269516	2.23285	1.74211	1.06894	0.709335
1762	0.11517	0.127228	0.0753017	0.0814309	1.1517	1.27228	0.753017	0.814309	0.142811	-0.109987	0.103908	0.0562404	1.42811	0	1.03908	0.593577
1763	0.280514	0.2741	0.0952279	0.0968694	2.80514	2.741	0.952279	0.968694	0.311587	-0.0658171	0.155258	0.024891	3.11587	1.64479	1.55258	1.28739
1764	0.215911	0.232545	0.084872	0.0797478	2.15911	2.32545	0.84872	0.797478	0.129333	0.00064228	0.0791966	0.0182891	1.29333	0.0064228	0.791966	0.741052
1765	0.00533173	-0.013282	0.049968	0.045659	0.0533173	0	0.49968	0.45659	0.341791	-0.080584	0.108483	0.0132781	3.41791	1.63967	1.08483	0.852968
1766	0.0614035	0.0655821	0.0859759	0.0621809	0.614035	0.655821	0.859759	0.621809	0.23567	0.099646	0.0683209	0.0475933	2.3567	0.99646	0.683209	1.37779
1767	0.228542	0.191833	0.0924847	0.053439	2.28542	1.91833	0.924847	0.53439	0.221189	0.0394887	0.0843457	0.0489821	2.21189	0.394887	0.843457	0.806783
1768	0.321547	0.318939	0.0979842	0.0762244	3.21547	3.18939	0.979842	0.762244	0.197143	0.0407525	0.0612281	-0.00286788	1.97143	0.407525	0.612281	0.512378
1769	0.0617364	0.0136819	0.079901	0.057232	0.617364	0.136819	0.79901	0.57232	0.254345	-0.0508219	0.0968935	0.0586561	2.54345	0.542815	0.968935	1.01937
1770	0.127827	0.150316	0.0948233	0.0843525	1.27827	1.50316	0.948233	0.843525	0.214246	-0.0832478	0.107982	0.0376383	2.14246	1.28959	1.07982	0.766981
1771	0.198034	0.198424	0.0817089	0.0407192	1.98034	1.98424	0.817089	0.407192	0.0972805	0.00458589	0.084147	0.0114188	1.16995	1.46669	0.84147	1.08591
1772	0.190136	0.188344	0.0651102	0.0806016	1.90136	1.88344	0.651102	0.806016	0.170382	-0.14329	0.0996788	0.0398644	1.70382	1.41489	0.996788	1.39325
1773	0.166721	0.169996	0.120127	0.0570636	1.66721	1.69996	1.20127	0.570636	0.265743	-0.106136	0.0646862	0.0217704	2.65743	0	0.646862	0.658082
1774	0.17701	0.160138	0.0439692	0.0711701	1.7701	1.60138	0.439692	0.711701	0.189582	-0.00505197	0.11677	0.0371312	1.89582	0	1.1677	0.675743
1775	0.190708	0.177221	0.120065	0.0591683	1.90708	1.77221	1.20065	0.591683	0.210475	0.0646378	0.0548614	0.0405963	2.10475	1.87302	0.548614	0.804373
1776	0.189217	0.189203	0.0766955	0.0430311	1.89217	1.89203	0.766955	0.430311	0.257452	-0.206455	0.110353	0.0417393	2.57452	0	1.10353	0.893977
1777	0.241396	0.209745	0.0414795	0.0325145	2.41396	2.09745	0.414795	0.325145	0.30526	-0.270689	0.0369824	0.0313836	3.0526	0.446064	0.369824	0.383247
1778	0.146482	0.113119	0.15298	0.10924	1.46482	1.13119	1.5298	1.0924	0.137692	0.145211	0.0502835	-0.0103702	1.37692	3.02477	0.502835	0.107813
1779	0.254825	0.234228	0.039807	0.0286385	2.54825	2.34228	0.39807	0.286385	0.312104	-0.017878	0.129135	0.0786166	3.12104	0	1.29135	1.57669
1780	0.110058	0.134293	0.0970422	0.0425042	1.10058	1.34293	0.970422	0.425042	0.103544	-0.0317809	0.0843721	-0.00545	1.03544	2.12221	0.843721	0.811324
1781	0.127016	0.0914787	0.080912	0.00770905	1.27016	0.914787	0.80912	0.0770905	0.214204	-0.0722979	0.135996	-0.00408445	2.14204	1.01052	1.35996	1.1208
1782	0.203152	0.216325	0.125967	0.120751	2.03152	2.16325	1.25967	1.20751	0.195592	-0.000306011	0.171293	0.0364833	1.95592	0	1.71293	1.08896
1783	0.0529339	0.0224442	0.0941751	0.0481395	0.529339	0.224442	0.941751	0.481395	0.181953	-0.0208485	0.0434516	0.0502935	1.81953	0.459195	0.434516	0.760561
1784	0.131529	0.112148	0.115129	0.0777679	1.31529	1.12148	1.15129	0.777679	0.196076	-0.155611	0.113717	0.00184364	1.96076	1.83395	1.13717	1.09092
1785	0.406641	0.428461	0.182599	0.141785	4.06641	4.28461	1.82599	1.41785	0.133342	0.0571084	0.117805	0.0262104	1.33342	0.571084	1.17805	1.57617
1786	0.20328	0.202657	0.15552	0.148304	2.0328	2.02657	1.5552	1.48304	0.210584	0.0598285	0.13166	0.0282335	2.10584	0.598285	1.3166	0.282335
1787	0.140003	0.120013	0.0356948	0.0191525	1.40003	1.20013	0.356948	0.191525	0.204596	-0.060036	0.114518	0.0306499	2.04596	0.683621	1.14518	0.867682
1788	0.172955	0.203841	0.0765136	0.0958032	1.72955	2.03841	0.765136	0.958032	0.201564	0.0049699	0.126538	0.0535321	2.01564	0.183922	1.26538	1.20964
1789	-0.00525524	-0.0219695	0.0955254	0.0704471	0	0	0.955254	0.704471	0.297083	0.0573448	0.0769737	0.00909459	2.97083	0.573448	0.769737	0.661328
1790	0.154146	0.176655	0.071476	0.0633954	1.54146	1.76655	0.71476	0.633954	0.144792	-0.147967	0.0484958	0.0219342	1.44792	0.91941	0.484958	0.310284
1791	0.147878	0.0900376	0.0595005	0.0576726	1.47878	0.900376	0.595005	0.576726	0.13328	-0.170528	0.0704898	0.0575562	1.3328	1.44009	0.704898	1.51103
1792	0.177646	0.204257	0.132739	0.108338	1.77646	2.04257	1.32739	1.08338	0.282044	0.0660458	0.0991394	0.0518321	2.82044	0.660458	0.991394	1.43357
1793	0.258126	0.225333	0.138052	0.124807	2.58126	2.25333	1.38052	1.24807	0.157796	-0.201815	0.111194	-0.00161583	1.57796	0.841027	1.11194	0.0271375
1794	0.356602	0.343598	0.130273	0.102771	3.56602	3.43598	1.30273	1.02771	0.231377	0.202366	0.120004	-0.00726074	2.31377	2.02366	1.20004	0
1795	-0.0188196	-0.0399944	0.102246	0.0603695	0	0	1.02246	0.603695	0.196805	-0.254333	0.160503	0.0963959	1.96805	0.30893	1.60503	1.0981
1796	0.312133	0.321175	0.085094	0.104088	3.12133	3.21175	0.85094	1.04088	0.183079	0.199329	0.149608	0.0631128	1.83079	1.99329	1.49608	0.812668
1797	-0.0181604	-0.0524502	0.0382677	-0.00317002	0	0	0.382677	0	0.22715	-0.213486	0.074579	-0.00680331	2.2715	0.110436	0.74579	0.828612
1798	0.21242	0.188197	0.160789	0.151792	2.1242	1.88197	1.60789	1.51792	0.20609	0.209625	0.118181	0.0417664	2.0609	3.47262	1.18181	1.17248
1799	0.131361	0.136494	0.0252556	-0.0358747	1.31361	1.36494	0.252556	0	0.210479	-0.120578	0.0936976	0.0116866	2.10479	0	0.936976	0.419877
1800	0.383443	0.379265	0.0240685	0.0509227	3.83443	3.79265	0.240685	0.509227	0.147593	0.042047	0.109862	0.0136491	1.47593	1.18549	1.09862	0.31958
1801	0.149792	0.142305	0.100857	0.108849	1.49792	1.42305	1.00857	1.08849	0.29519	-0.0910881	0.11032	0.0189299	2.9519	0.50875	1.1032	0.189299
1802	0.143344	0.136474	0.0697773	0.0643137	1.43344	1.36474	0.697773	0.643137	0.161581	0.047558	0.141871	0.0153482	1.61581	0.560598	1.41871	0.925403
1803	0.112568	0.121226	0.132523	0.103879	1.12568	1.21226	1.32523	1.03879	0.281081	0.0270975	0.0632416	0.0459674	2.81081	1.02541	0.632416	0.469829
1804	-0.130819	-0.14537	0.0875786	0.0535124	0	0	0.875786	0.535124	0.0806653	-0.154326	0.078092	0.0484973	0.806653	0	0.78092	1.31599
1805	0.483651	0.496321	0.0559722	0.0347014	4.83651	4.96321	0.559722	0.347014	0.354637	0.0183558	0.059488	0.0010827	3.54637	1.7462	0.59488	0.328682
1806	0.315665	0.31692	0.139969	0.129992	3.15665	3.1692	1.39969	1.29992	0.156325	-0.0185783	0.072599	0.0531195	1.56325	0	0.72599	0.531195
1807	0.250324	0.230162	0.100292	0.0548244	2.50324	2.30162	1.00292	0.548244	0.225954	0.0782163	0.0847121	0.0219235	2.25954	1.54483	0.847121	1.23054
1808	0.147052	0.167028	0.0706734	0.0650341	1.47052	1.67028	0.706734	0.650341	0.339469	-0.104947	0.0998832	0.0420023	3.39469	0.232847	0.998832	1.18886
1809	0.241943	0.224632	0.0813493	0.0474194	2.41943	2.24632	0.813493	0.474194	0.119635	0.0524524	0.0558844	-0.000193364	1.19635	1.65155	0.558844	0.498612
1810	0.234492	0.207671	0.068324	0.0585817	2.34492	2.07671	0.68324	0.585817	0.185323	-0.166688	0.0829753	0.0717232	1.85323	0.690422	0.829753	0.932119
1811	0.190615	0.192704	0.0478225	0.0818674	1.90615	1.92704	0.478225	0.818674	0.226467	-0.0676852	0.13308	0.0521131	2.26467	1.64494	1.3308	1.26474
1812	0.188316	0.216187	0.0537361	0.0737948	1.88316	2.16187	0.537361	0.737948	0.207881	-0.102778	0.0312237	-0.00649699	2.07881	0.540636	0.312237	0.610534
1813	0.122067	0.130823	0.0997603	0.0865493	1.22067	1.30823	0.997603	0.865493	0.210604	-0.0429703	0.138279	0.05548	2.10604	0	1.38279	1.07939
1814	0.237517	0.200388	0.0460404	0.0149706	2.37517	2.00388	0.460404	0.149706	0.2406	-0.00449592	0.112287	0.0520979	2.406	0.810947	1.12287	1.03688
1815	0.0941068	0.0832685	0.0578564	0.0444749	0.941068	0.832685	0.578564	0.444749	0.197586	0.0109941	0.146059	0.0915974	1.97586	0.109941	1.46059	0.946061
1816	0.152357	0.104805	0.0562761	0.0404572	1.52357	1.04805	0.562761	0.404572	0.208585	-0.0786423	0.117035	0.0491165	2.08585	0	1.17035	0.957067
1817	0.186289	0.22618	0.125514	0.116068	1.86289	2.2618	1.25514	1.16068	0.235558	-0.0460553	0.114443	0.0495354	2.35558	0.792383	1.14443	1.06099
1818	0.173477	0.121784	0.0374092	0.012242	1.73477	1.21784	0.374092	0.12242	0.243276	-0.0567946	0.076653	0.0342612	2.43276	0.099488	0.76653	0.876306
1819	0.214817	0.250561	0.119939	0.0933033	2.14817	2.50561	1.19939	0.933033	0.234423	0.0663968	0.101008	0.0127336	2.34423	1.58078	1.01008	0.543032
1820	0.253432	0.194761	0.0919613	0.0763907	2.53432	1.94761	0.919613	0.763907	0.185498	-0.0454673	0.125164	0.027941	1.85498	1.24533	1.25164	0.870443
1821	0.261469	0.207538	0.116002	0.0610173	2.61469	2.07538	1.16002	0.610173	0.211918	-0.0456708	0.060993	0.0538933	2.11918	0	0.60993	1.0887
1822	0.193951	0.178367	0.129834	0.116135	1.93951	1.78367	1.29834	1.16135	0.166337	-0.0356466	0.0463341	0.0522724	1.66337	1.61017	0.463341	1.118
1823	0.277055	0.258238	0.152887	0.106124	2.77055	2.58238	1.52887	1.06124	0.344255	0.0503947	0.133671	0.0578343	3.44255	0.503947	1.33671	1.22643
1824	0.105854	0.108945	0.0656961	0.0156892	1.05854	1.08945	0.656961	0.156892	0.0923385	-0.0480671	0.0671628	0.0260682	0.923385	0.444826	0.671628	0.462571
1825	0.245391	0.260273	0.106164	0.0670336	2.45391	2.60273	1.06164	0.670336	0.0907893	-0.062383	0.0912404	-0.00101371	0.907893	0.716894	0.912404	0.456527
1826	0.231138	0.237396	0.0824634	0.0707253	2.31138	2.37396	0.824634	0.707253	0.142233	0.0350595	0.0590686	0.0405191	1.42233	1.65773	0.590686	1.13605
1827	0.296446	0.267263	0.0968784	0.0860525	2.96446	2.67263	0.968784	0.860525	0.3331	-0.0123952	0.0667436	0.0410047	3.331	0	0.667436	0.99841
1828	0.126767	0.0661893	0.0621654	0.0565055	1.26767	0.661893	0.621654	0.565055	0.280513	0.0466547	0.0734191	0.00416739	2.80513	2.76744	0.734191	0.686375
1829	0.126238	0.112855	0.118057	0.10121	1.26238	1.12855	1.18057	1.0121	0.147041	-0.146607	0.0942347	0.056445	1.47041	0	0.942347	1.14207
1830	0.269692	0.272026	0.0823824	0.0732098	2.69692	2.72026	0.823824	0.732098	0.23615	-0.0168639	0.111973	0.0819739	2.3615	1.97659	1.11973	1.34862
1831	-0.0285544	-0.0215059	0.0642883	0.0456674	0	0	0.642883	0.456674	0.337526	-0.0485861	0.122058	0.0579006	3.37526	0	1.22058	1.71386
1832	0.0117553	0.0136765	0.138668	0.127855	0.117553	0.136765	1.38668	1.27855	0.0751468	0.143989	0.0335083	0.0423293	0.751468	1.43989	0.335083	0.91789
1833	0.329954	0.299322	0.101858	0.0866067	3.29954	2.99322	1.01858	0.866067	0.279693	0.0785581	0.126307	0.0462019	2.79693	0.785581	1.26307	0.87601
1834	-0.0743977	-0.101823	0.100855	0.0842089	0	0	1.00855	0.842089	0.0857011	-0.0706442	0.122951	0.0570406	0.857011	1.71307	1.22951	1.01848
1835	0.0115733	0.0667508	0.111791	0.0938025	0.115733	0.667508	1.11791	0.938025	0.18456	-0.142627	0.0715995	0.018632	1.8456	0.922539	0.715995	0.907829
1836	0.288418	0.276734	0.0903254	0.0610702	2.88418	2.76734	0.903254	0.610702	0.214233	0.101093	0.12269	0.038953	2.14233	1.01093	1.2269	0.984965
1837	0.0763088	0.0837398	0.0852093	0.0619913	0.763088	0.837398	0.852093	0.619913	0.222744	-0.14075	0.136411	0.0407594	2.22744	0.82165	1.36411	1.24986
1838	0.213036	0.179371	0.0974118	0.0608858	2.13036	1.79371	0.974118	0.608858	0.22702	-0.0835371	0.0163319	-0.0191946	2.2702	1.72652	0.163319	0.26978
1839	0.180915	0.159892	0.166095	0.122164	1.80915	1.59892	1.66095	1.22164	0.300497	-0.174317	0.169552	0.0861604	3.00497	0.336001	1.69552	1.52496
1840	0.207003	0.147961	0.0226997	0.0292461	2.07003	1.47961	0.226997	0.292461	0.165943	0.0928302	0.104201	0.0222401	1.65943	1.27687	1.04201	0.926997
1841	0.174348	0.182462	0.0974635	0.0701107	1.74348	1.82462	0.974635	0.701107	0.278661	-0.204926	0.132423	0.0390975	2.78661	0	1.32423	0.845794
1842	0.185004	0.181733	0.0844738	0.0533061	1.85004	1.81733	0.844738	0.533061	0.151605	0.133924	0.17058	0.0803703	1.51605	1.49369	1.7058	1.81914
1843	0.252018	0.246632	0.108209	0.0662343	2.52018	2.46632	1.08209	0.662343	0.30606	-0.0820055	0.140812	-0.0183282	3.0606	0	1.40812	0.396812
1844	0.101604	0.0653503	0.069981	0.012061	1.01604	0.653503	0.69981	0.12061	0.149251	-0.0440606	0.0739603	0.0840722	1.49251	1.43113	0.739603	1.40278
1845	0.219064	0.260875	0.1577	0.138579	2.19064	2.60875	1.577	1.38579	0.129257	0.0418484	0.124506	0.00816125	1.29257	1.58677	1.24506	0.205699
1846	0.0885879	0.104094	0.150158	0.128974	0.885879	1.04094	1.50158	1.28974	0.0891115	-0.0747224	0.152996	0.104923	0.891115	1.61227	1.52996	1.63152
1847	0.269208	0.257232	0.0371711	0.0148348	2.69208	2.57232	0.371711	0.148348	0.345606	0.0984924	0.0875675	0.0696177	3.45606	0.984924	0.875675	1.91463
1848	0.100307	0.0562431	0.188723	0.160429	1.00307	0.562431	1.88723	1.60429	0.181929	-0.0991625	0.127112	0.0528516	1.81929	1.78926	1.27112	0.77676
1849	0.303946	0.285791	-0.00922611	-0.0453816	3.03946	2.85791	0	0	0.262945	-0.0682075	0.104614	0.0920774	2.62945	0	1.04614	1.07397
1850	0.249299	0.256679	0.221019	0.20418	2.49299	2.56679	2.21019	2.0418	0.283748	-0.00910141	0.100682	-0.000601919	2.83748	1.88854	1.00682	0.921197
1851	0.118678	0.123492	0.0103568	0.0121338	1.18678	1.23492	0.103568	0.121338	0.233345	-0.14408	0.103872	0.0734853	2.33345	0	1.03872	1.53099
1852	0.0622078	0.0753028	0.0994009	0.0566612	0.622078	0.753028	0.994009	0.566612	0.259035	0.0451085	0.142155	0.059143	2.59035	0.451085	1.42155	1.11046
1853	0.314819	0.32462	0.103289	0.059071	3.14819	3.2462	1.03289	0.59071	0.213779	-0.12168	0.160809	0.0710974	2.13779	1.63447	1.60809	1.44082
1854	0.0988635	0.101521	0.0719176	0.0368871	0.988635	1.01521	0.719176	0.368871	0.293052	0.00628599	0.133713	0.0673934	2.93052	0.0628599	1.33713	1.50215
1855	0.275758	0.289445	0.0347898	0.0435074	2.75758	2.89445	0.347898	0.435074	0.129757	-0.0178669	0.0798879	-0.00718277	1.29757	0	0.798879	0.33722
1856	0.0632971	0.0791506	0.103978	0.104439	0.632971	0.791506	1.03978	1.04439	0.217736	-0.0309981	0.111881	0.0794518	2.17736	4.27399	1.11881	1.38354
1857	0.136505	0.144433	0.0617222	0.0277934	1.36505	1.44433	0.617222	0.277934	0.261703	0.0187973	0.0505162	-0.00273235	2.61703	0.187973	0.505162	0.206439
1858	0.289851	0.217941	0.161978	0.109125	2.89851	2.17941	1.61978	1.09125	0.217567	-0.120582	0.0795971	0.0315698	2.17567	0	0.795971	0.688351
1859	0.242329	0.18886	0.0974724	0.0894316	2.42329	1.8886	0.974724	0.894316	0.179276	0.0778331	0.0611348	0.0543328	1.79276	3.33384	0.611348	1.22774
1860	0.237804	0.181115	0.129923	0.0966845	2.37804	1.81115	1.29923	0.966845	0.222136	-0.0471463	0.108109	0.057167	2.22136	0	1.08109	1.17354
1861	0.0759087	0.0988469	0.0750794	0.0562403	0.759087	0.988469	0.750794	0.562403	0.1777	-0.129242	0.118994	0.0286929	1.777	0.933	1.18994	0.525797
1862	0.237089	0.182372	0.0746109	0.0735138	2.37089	1.82372	0.746109	0.735138	0.176728	-0.144343	0.0979202	0.0826247	1.76728	0	0.979202	1.09204
1863	0.067507	0.122984	0.102347	0.0410067	0.67507	1.22984	1.02347	0.410067	0.270233	-0.0804157	0.126348	0.0278551	2.70233	1.99438	1.26348	0.278551
1864	0.297604	0.242766	0.115402	0.0744913	2.97604	2.42766	1.15402	0.744913	0.102375	-0.0639129	0.0597498	0.0413689	1.02375	0	0.597498	1.59769
1865	0.26623	0.199671	0.106659	0.0707268	2.6623	1.99671	1.06659	0.707268	0.349963	-0.0216875	0.167349	0.0342025	3.49963	1.90365	1.67349	0.722816
1866	0.115161	0.0414043	0.0745941	0.0930657	1.15161	0.414043	0.745941	0.930657	0.128132	-0.0770131	0.194799	0.0536093	1.28132	0	1.94799	1.21027
1867	0.352222	0.303786	0.0582816	0.0711422	3.52222	3.03786	0.582816	0.711422	0.262031	-0.0183906	0.0629216	0.0356668	2.62031	0	0.629216	1.01378
1868	-0.0793447	-0.137117	0.0916832	0.1013	0	0	0.916832	1.013	0.173885	-0.200866	0.0637913	0.0502197	1.73885	2.51062	0.637913	1.23561
1869	0.00173756	0.00645221	0.152526	0.123043	0.0173756	0.0645221	1.52526	1.23043	0.243479	0.116983	0.193379	0.0838698	2.43479	1.16983	1.93379	1.64508
1870	0.272704	0.300154	0.0183013	-0.0137025	2.72704	3.00154	0.183013	0	0.236416	0.0746253	0.202587	0.0691371	2.36416	2.22821	2.02587	1.82539
1871	0.0666369	0.0908105	0.187644	0.148895	0.666369	0.908105	1.87644	1.48895	0.171081	-0.142104	0.0228617	0.00721719	1.71081	0	0.228617	0.340389
1872	0.275499	0.302564	0.0175563	-0.0130923	2.75499	3.02564	0.175563	0	0.222615	0.0790857	0.158289	0.0334192	2.22615	0.790857	1.58289	1.12749
1873	0.395926	0.391164	0.118394	0.0726324	3.95926	3.91164	1.18394	0.726324	0.195223	-0.096428	0.0875619	0.0492845	1.95223	1.29453	0.875619	0.897958
1874	-0.0146569	-0.0122802	0.0473534	0.0389161	0	0	0.473534	0.389161	0.262078	0.0691218	0.117071	0.0363657	2.62078	0.691218	1.17071	0.950614
1875	0.478707	0.458761	0.141109	0.0790465	4.78707	4.58761	1.41109	0.790465	0.12647	0.0221838	0.134838	0.0136472	1.2647	1.06008	1.34838	0.506323
1876	-0.108069	-0.116447	0.0989629	0.042519	0	0	0.989629	0.42519	0.267147	-0.0135216	0.11362	0.0591821	2.67147	0	1.1362	1.05315
1877	0.314257	0.316978	0.0889391	0.0844351	3.14257	3.16978	0.889391	0.844351	0.177033	0.0669142	0.0772094	-0.0210499	1.77033	0.669142	0.772094	0.121372
1878	0.0823071	0.0867424	0.101671	0.0663091	0.823071	0.867424	1.01671	0.663091	0.217479	-0.209275	0.0200785	0.0111281	2.17479	1.48309	0.200785	0.111281
1879	0.0742457	0.0761183	0.109845	0.0793919	0.742457	0.761183	1.09845	0.793919	0.310348	0.0888056	0.106206	0.0108569	3.10348	1.62964	1.06206	0.914896
1880	0.144425	0.135731	0.0981402	0.0801362	1.44425	1.35731	0.981402	0.801362	0.141711	-0.066086	0.0901816	0.0307171	1.41711	0.0082915	0.901816	0.866411
1881	0.191158	0.158989	0.125846	0.135257	1.91158	1.58989	1.25846	1.35257	0.134032	-0.0290198	0.0803572	0.0225889	1.34032	0	0.803572	0.389281
1882	0.248053	0.228423	0.05438	0.0644714	2.48053	2.28423	0.5438	0.644714	0.316267	-0.0157037	0.198894	0.045036	3.16267	1.30148	1.98894	1.01156
1883	0.278053	0.26327	0.0899444	0.103699	2.78053	2.6327	0.899444	1.03699	0.248076	-0.0751341	0.0904384	0.0533738	2.48076	0.313628	0.904384	1.20863
1884	0.122304	0.124504	0.109903	0.122622	1.22304	1.24504	1.09903	1.22622	0.176276	0.0603176	0.0607341	-0.0207158	1.76276	0.921255	0.607341	0.516546
1885	0.234568	0.222937	0.17522	0.126106	2.34568	2.22937	1.7522	1.26106	0.22824	0.131063	0.193146	0.0520798	2.2824	1.37245	1.93146	1.25429
1886	0.0982295	0.0821589	0.0852657	0.0576048	0.982295	0.821589	0.852657	0.576048	0.161289	-0.169175	0.203876	0.0488263	1.61289	0.510477	2.03876	1.0814
1887	0.230584	0.223479	0.0929422	0.0872761	2.30584	2.23479	0.929422	0.872761	0.296603	-0.0439964	0.197575	0.0901137	2.96603	0	1.97575	1.07658
1888	0.214563	0.215125	0.0606922	0.0574672	2.14563	2.15125	0.606922	0.574672	0.275023	-0.069836	0.167597	0.042566	2.75023	0.0814008	1.67597	0.517756
1889	0.206461	0.195787	0.159038	0.154993	2.06461	1.95787	1.59038	1.54993	0.163866	0.0539579	0.0829154	0.0154169	1.63866	0.856074	0.829154	1.28557
1890	0.170847	0.150831	0.0221766	-0.00557387	1.70847	1.50831	0.221766	0	0.278124	-0.122931	0.0928781	0.0158076	2.78124	2.71816	0.928781	0.158076
1891	0.166824	0.149484	0.00279763	0.013855	1.66824	1.49484	0.0279763	0.13855	0.110112	0.0524361	0.045361	0.0372027	1.10112	0.524361	0.45361	1.49431
1892	0.0347037	0.0395146	0.101491	0.0661655	0.347037	0.395146	1.01491	0.661655	0.281857	-0.160382	0.104443	0.0509456	3.13623	1.81786	1.04443	0.68035
1893	0.390985	0.401894	0.117755	0.0807536	3.90985	4.01894	1.17755	0.807536	0.167626	0.108079	0.0938555	0.0409841	1.67626	1.08079	0.938555	1.06731
1894	0.0404107	0.0258031	0.0909618	0.0936948	0.404107	0.258031	0.909618	0.936948	0.257712	-0.120345	0.098251	0.0390485	2.57712	1.18681	0.98251	0.907163
1895	0.0271758	0.0318732	0.0941462	0.0283024	0.271758	0.318732	0.941462	0.283024	0.197842	0.103552	0.123479	0.0364253	1.97842	1.03552	1.23479	0.808605
1896	0.00700774	-0.0116944	0.117439	0.0600141	0.0700774	0	1.17439	0.600141	0.115235	-0.107278	0.0719623	0.0189773	1.15235	1.82151	0.719623	0.998284
1897	0.0186366	0.00211471	0.0666078	0.0797021	0.186366	0.0211471	0.666078	0.797021	0.265388	0.0855088	0.147452	0.0288102	2.65388	0.855088	1.47452	0.55857
1898	0.174833	0.199094	0.0762276	0.06411	1.74833	1.99094	0.762276	0.6411	0.251336	0.0729588	0.0935828	0.0227311	2.51336	0.729588	0.935828	1.02776
1899	0.240611	0.240117	0.115589	0.0755189	2.40611	2.40117	1.15589	0.755189	0.269512	0.0958203	0.0839804	0.0793152	2.69512	0.958203	0.839804	1.59047
1900	-0.0536957	-0.0341181	0.110875	0.0720351	0	0	1.10875	0.720351	0.159903	-0.120149	0.0717156	0.0361268	1.59903	1.17187	0.717156	0.970083
1901	-0.0232884	-0.0262572	0.136385	0.122862	0	0	1.36385	1.22862	0.174643	-0.00785899	0.0465091	-0.0438708	1.74643	0.345716	0.465091	1.0712
1902	0.25659	0.204454	0.0548917	0.0367399	2.5659	2.04454	0.548917	0.367399	0.265439	0.0107853	-0.0294853	-0.0250571	2.65439	0.107853	0	0.553632
1903	0.0955391	0.111125	0.0882715	0.0637745	0.955391	1.11125	0.882715	0.637745	0.216855	0.120045	0.0902663	-0.0120643	2.16855	1.37205	0.902663	0.647472
1904	0.186543	0.140326	0.0984876	0.0909846	1.86543	1.40326	0.984876	0.909846	0.120449	-0.029895	0.136035	0.0413474	1.20449	0	1.36035	1.07119
1905	0.195757	0.192495	0.134422	0.0973249	1.95757	1.92495	1.34422	0.973249	0.192362	0.0518154	0.127916	0.0612462	1.92362	4.54322	1.27916	0.735449
1906	0.146973	0.142501	0.129267	0.086723	1.46973	1.42501	1.29267	0.86723	0.226684	-0.183207	0.102802	0.00792242	2.26684	0	1.02802	1.17649
1907	0.0870458	0.0710721	0.12846	0.0912652	0.870458	0.710721	1.2846	0.912652	0.29631	0.0877117	0.0830008	0.0654529	2.9631	4.58947	0.830008	0.871469
1908	0.235439	0.205959	0.0514568	0.0361997	2.35439	2.05959	0.514568	0.361997	0.301454	0.128659	0.0841026	0.00689117	3.01454	5.05651	0.841026	0.817451
1909	0.060578	0.0651976	0.0911549	0.0562159	0.60578	0.651976	0.911549	0.562159	0.117157	-0.103987	0.0770503	0.0180263	1.17157	0	0.770503	0.70404
1910	0.236198	0.200649	0.105896	0.100906	2.36198	2.00649	1.05896	1.00906	0.162399	-0.0889995	0.0898121	0.00786987	1.62399	0	0.898121	0.692133
1911	0.127832	0.129656	0.0446275	0.0327764	1.27832	1.29656	0.446275	0.327764	0.191653	0.0127963	0.10589	0.0559034	1.91653	2.43867	1.0589	1.19141
1912	0.100015	0.0798639	0.00471743	-0.0207659	1.00015	0.798639	0.0471743	0	0.265205	-0.0354217	0.14218	0.00427076	2.65205	0.0623016	1.4218	0.35278
1913	0.111714	0.11797	0.14605	0.120376	1.11714	1.1797	1.4605	1.20376	0.259219	0.124422	0.00508729	0.0365859	2.59219	1.6502	0.0508729	1.1068
1914	0.196048	0.181879	0.125887	0.106935	1.96048	1.81879	1.25887	1.06935	0.203871	-0.198626	0.222559	0.0504787	2.03871	0.180755	2.22559	0.683383
1915	0.282593	0.256542	-0.0146011	-0.0181543	2.82593	2.56542	0	0	0.274493	0.125657	0.0270287	-0.00986899	2.74493	1.36902	0.270287	0.478253
1916	0.200853	0.18388	0.121868	0.0914693	2.00853	1.8388	1.21868	0.914693	0.275654	0.153188	0.0921519	-0.00493738	2.75654	1.53188	0.921519	0.513139
1917	0.0546933	0.0617319	0.109861	0.0967411	0.546933	0.617319	1.09861	0.967411	0.240831	-0.0331074	0.0882371	0.0200188	2.40831	0	0.882371	0.478191
1918	0.123341	0.123286	0.129162	0.109044	1.23341	1.23286	1.29162	1.09044	0.195624	-0.0141928	0.102045	0.0252133	1.95624	0.0459797	1.02045	1.09422
1919	0.212422	0.202789	0.0735862	0.0410454	2.12422	2.02789	0.735862	0.410454	0.18498	0.0253019	0.115697	0.0284773	1.8498	0.253019	1.15697	1.09697
1920	0.316659	0.347854	0.0942866	0.0882108	3.16659	3.47854	0.942866	0.882108	0.204495	-0.138853	0.11968	0.0053932	2.04495	0.918311	1.1968	0.175554
1921	0.23361	0.266746	0.125845	0.0831085	2.3361	2.66746	1.25845	0.831085	0.226529	0.139712	0.0595244	0.021377	2.26529	1.39712	0.595244	0.725262
1922	0.149917	0.0848899	0.054699	0.051126	1.49917	0.848899	0.54699	0.51126	0.200994	-0.208154	0.139769	0.022353	2.00994	0	1.39769	0.744367
1923	0.195703	0.280529	0.0803671	0.04914	1.95703	2.80529	0.803671	0.4914	0.28544	0.150241	0.093396	0.0031815	2.8544	1.50241	0.93396	0.764147
1924	0.169574	0.171371	0.0811963	0.0441235	1.69574	1.71371	0.811963	0.441235	0.309086	0.15424	0.135669	0.0406301	3.09086	1.5424	1.35669	1.03481
1925	0.198541	0.2083	0.0722557	0.0698319	1.98541	2.083	0.722557	0.698319	0.0897091	-0.222182	0.175369	0.0262105	0.897091	1.67519	1.75369	0.771692
1926	0.210688	0.240524	0.0993301	0.0672188	2.10688	2.40524	0.993301	0.672188	0.165594	0.140971	0.03117	0.0489337	1.65594	2.41189	0.3117	1.01651
1927	0.130443	0.0879919	0.0620819	0.064073	1.30443	0.879919	0.620819	0.64073	0.236731	-0.211105	0.148226	-0.00315971	2.36731	2.07558	1.48226	0.501394
1928	0.100079	0.0736745	0.051156	0.0534083	1.00079	0.736745	0.51156	0.534083	0.240135	-0.0378504	0.0548419	0.0648967	2.40135	0.00957475	0.548419	0.972057
1929	0.0968333	0.109793	0.0842787	0.0832782	0.968333	1.09793	0.842787	0.832782	0.221061	-0.00324001	0.178829	-0.000857931	2.21061	0.690305	1.78829	0.369057
1930	0.204645	0.17794	0.0922247	0.061867	2.04645	1.7794	0.922247	0.61867	0.149588	-0.0526186	0.0758074	0.0717713	1.49588	2.59088	0.758074	1.43319
1931	0.191937	0.144154	0.108631	0.0658076	1.91937	1.44154	1.08631	0.658076	0.364599	-0.0029216	0.0978137	-0.000868535	3.64599	0	0.978137	0.674756
1932	0.147152	0.183211	0.0840493	0.0970417	1.47152	1.83211	0.840493	0.970417	0.229949	-0.153101	0.0946735	0.0608716	2.29949	0	0.946735	1.14014
1933	0.186616	0.205081	0.0732701	0.0159821	1.86616	2.05081	0.732701	0.159821	0.0755588	0.145354	0.142639	0.0680406	0.755588	3.35913	1.42639	1.01993
1934	0.187823	0.154158	0.095269	0.0774058	1.87823	1.54158	0.95269	0.774058	0.403244	-0.178893	0.0936824	0.103959	4.03244	0	0.936824	1.86089
1935	0.226781	0.228412	0.0641523	0.0568685	2.26781	2.28412	0.641523	0.568685	0.0584777	0.0926942	0.132583	0.0710129	0.584777	4.28176	1.32583	1.41874
1936	0.191138	0.186777	0.141128	0.0738131	1.91138	1.86777	1.41128	0.738131	0.441403	-0.187125	0.136145	0.0797525	4.41403	0	1.36145	1.46038
1937	0.209355	0.179403	0.154142	0.0608938	2.09355	1.79403	1.54142	0.608938	0.278286	0.0237184	0.0740757	0.0284859	2.78286	0.237184	0.740757	1.08698
1938	0.147139	0.147605	0.0415323	0.0349661	1.47139	1.47605	0.415323	0.349661	0.206067	-0.209092	0.171672	0.099197	2.06067	0.649343	1.71672	2.21472
1939	0.119108	0.0828973	0.109341	0.0815311	1.19108	0.828973	1.09341	0.815311	0.254372	0.101564	0.0352104	-0.0173884	2.54372	1.86156	0.352104	0
1940	0.0979152	0.109876	0.0704915	0.0474559	0.979152	1.09876	0.704915	0.474559	0.296209	-0.184642	0.164519	0.0906197	2.96209	1.19634	1.64519	1.21747
1941	0.170571	0.146163	0.194279	0.1615	1.70571	1.46163	1.94279	1.615	0.165214	-0.0259535	0.0947782	0.0865417	1.65214	1.64999	0.947782	1.5427
1942	0.267546	0.295588	0.0948478	0.0631347	2.67546	2.95588	0.948478	0.631347	0.370653	-0.00412756	0.132902	-0.0272224	3.70653	0	1.32902	0.03405
1943	0.131343	0.0460915	0.0891702	0.0506595	1.31343	0.460915	0.891702	0.506595	0.0410011	-0.0922582	0.0872658	0.0771726	0.410011	1.41421	0.872658	1.62553
1944	0.0903663	0.0303749	0.0687929	0.0732697	0.903663	0.303749	0.687929	0.732697	0.388966	-0.0134595	0.180995	0.0322508	3.88966	0	1.80995	0.77681
1945	0.466817	0.387034	0.0861698	0.0791151	4.66817	3.87034	0.861698	0.791151	0.138893	-0.00803034	0.107128	0.0232169	1.38893	0.213126	1.07128	0.415964
1946	0.181475	0.130278	0.0773156	0.0546622	1.81475	1.30278	0.773156	0.546622	0.208193	-0.0654687	0.0429567	0.0352976	2.08193	0	0.429567	0.935305
1947	0.0209517	-0.0532931	0.13482	0.112088	0.209517	0	1.3482	1.12088	0.155766	0.0343169	0.131891	0.0532908	1.55766	0.56169	1.31891	1.07025
1948	0.301931	0.279305	0.0668993	0.0225509	3.01931	2.79305	0.668993	0.225509	0.109024	-0.0493598	0.134288	0.059457	1.09024	0	1.34288	1.48531
1949	0.239849	0.2379	0.100075	0.0913293	2.39849	2.379	1.00075	0.913293	0.12191	-0.0258938	0.16021	0.0416617	1.2191	0	1.6021	1.56157
1950	0.172199	0.174376	0.0687197	0.0291703	1.72199	1.74376	0.687197	0.291703	0.313482	-0.0391824	0.161441	0.0756253	3.13482	0.710204	1.61441	0.952982
1951	0.236766	0.223248	0.0510738	0.0456407	2.36766	2.23248	0.510738	0.456407	0.14387	-0.0779599	0.0861062	0.0423862	1.4387	0.156202	0.861062	1.46568
1952	0.317116	0.338469	0.115138	0.0893999	3.17116	3.38469	1.15138	0.893999	0.280561	-0.0631718	0.0555528	0.00346043	2.80561	1.35953	0.555528	0.0977364
1953	0.47159	0.440435	0.0910198	0.0658667	4.7159	4.40435	0.910198	0.658667	0.0469121	0.184429	0.096474	0.037967	0.469121	2.05827	0.96474	1.19992
1954	0.352259	0.313473	0.0469285	0.0457697	3.52259	3.13473	0.469285	0.457697	0.305908	-0.202207	0.129342	0.0469255	3.05908	0	1.29342	0.527369
1955	0.136098	0.132605	0.119822	0.0899442	1.36098	1.32605	1.19822	0.899442	0.0760422	0.122962	0.0984695	0.0651283	0.760422	1.22962	0.984695	0.990779
1956	0.201807	0.193252	0.0830931	0.0610037	2.01807	1.93252	0.830931	0.610037	0.381089	-0.180138	0.0860067	0.0468813	3.81089	0.380915	0.860067	0.805698
1957	0.115079	0.135657	0.107255	0.0902717	1.15079	1.35657	1.07255	0.902717	0.0774654	0.0371702	0.103353	0.0412758	0.774654	1.11016	1.03353	0.629075
1958	0.102669	0.103242	0.102122	0.072444	1.02669	1.03242	1.02122	0.72444	0.322136	0.121968	0.112695	0.0323413	3.22136	3.40109	1.12695	0.626101
1959	0.200991	0.173612	0.035542	0.00989376	2.00991	1.73612	0.35542	0.0989376	0.317596	0.174627	0.0918684	0.0424476	3.17596	4.025	0.918684	0.711423
1960	0.137365	0.157639	0.150311	0.127804	1.37365	1.57639	1.50311	1.27804	0.329909	0.0844931	0.155442	0.0810477	3.29909	2.52513	1.55442	1.30005
1961	0.152149	0.195613	0.0782346	0.0630004	1.52149	1.95613	0.782346	0.630004	0.345719	0.0815604	0.150322	0.0954877	3.45719	2.64352	1.50322	2.03192
1962	0.20298	0.213101	0.111237	0.0866319	2.0298	2.13101	1.11237	0.866319	0.120013	-0.0472933	0.170804	0.0535555	1.20013	0	1.70804	1.39164
1963	0.248555	0.254922	0.0336624	0.0438313	2.48555	2.54922	0.336624	0.438313	0.307671	-0.108678	0.121862	0.0219862	3.07671	1.13965	1.21862	0.219862
1964	0.160866	0.161992	0.148926	0.102754	1.60866	1.61992	1.48926	1.02754	0.155818	0.0513219	0.0300635	0.0292502	1.55818	0.513219	0.300635	0.967794
1965	0.179869	0.203424	0.0662488	0.0340182	1.79869	2.03424	0.662488	0.340182	0.239444	-0.0372348	0.00190743	0.0214742	2.39444	0.982146	0.0190743	0.580818
1966	0.2444	0.195272	0.107431	0.0702784	2.444	1.95272	1.07431	0.702784	0.222536	-0.0603222	0.210343	0.0567711	2.57763	0.205162	2.10343	1.07845
1967	0.185412	0.193591	0.0692481	0.077619	1.85412	1.93591	0.692481	0.77619	0.164118	0.0123834	0.226863	0.0624386	1.64118	0.228305	2.26863	1.28321
1968	0.195457	0.157944	0.100297	0.0948695	1.95457	1.57944	1.00297	0.948695	0.30803	-0.0793763	0.0708314	0.0370644	3.88527	1.20972	0.708314	0.724921
1969	0.107182	0.111692	0.0643502	0.0497228	1.07182	1.11692	0.643502	0.497228	0.0724416	-0.0548547	0.143704	0.045776	0.724416	0	1.43704	0.894809
1970	0.0807674	0.120462	0.111293	0.0678882	0.807674	1.20462	1.11293	0.678882	0.0605283	-0.0445157	0.0597667	0.00630456	0.605283	0.227519	0.597667	0.455745
1971	0.142547	0.127241	0.0482549	0.0385989	1.42547	1.27241	0.482549	0.385989	0.0760575	-0.0565284	0.162061	0.0756853	0.760575	1.60868	1.62061	1.21524
1972	0.201532	0.19686	0.123501	0.0665351	2.01532	1.9686	1.23501	0.665351	0.117508	-0.0248342	0.105863	0.00737232	1.17508	1.04868	1.05863	0.476815
1973	0.112073	0.124678	0.0767835	0.0541571	1.12073	1.24678	0.767835	0.541571	0.135657	-0.0766396	0.0887515	0.0774943	1.35657	0	0.887515	1.03668
1974	0.0874392	0.0694737	0.0519656	0.0349238	0.874392	0.694737	0.519656	0.349238	0.257477	-0.0285314	0.0706515	0.047635	2.57477	1.50889	0.706515	1.06175
1975	0.144091	0.138584	0.12357	0.123646	1.44091	1.38584	1.2357	1.23646	0.103534	-0.156803	0.124854	0.0500578	1.03534	0.851407	1.24854	0.641403
1976	0.212848	0.181826	0.0820772	0.0271729	2.12848	1.81826	0.820772	0.271729	0.26525	0.057705	0.0680947	0.0494789	2.6525	0.57705	0.680947	0.987957
1977	0.158683	0.114994	0.101794	0.0537783	1.58683	1.14994	1.01794	0.537783	0.116638	-0.247588	0.0615612	0.0458684	1.16638	1.61885	0.615612	1.12126
1978	0.209285	0.224747	0.1029	0.0578939	2.09285	2.24747	1.029	0.578939	0.159062	0.136947	0.122829	0.0215114	1.90331	1.36947	1.22829	0.622206
1979	0.0609367	0.0773228	0.0759752	0.030297	0.609367	0.773228	0.759752	0.30297	0.1444	0.220161	0.0759884	0.0247633	1.444	2.48899	0.759884	0.438094
1980	0.325584	0.281083	0.163757	0.111319	3.25584	2.81083	1.63757	1.11319	-0.0770661	-0.269982	0.0672905	0.0362501	0.102116	0	0.672905	1.13104
1981	0.031116	0.0278747	0.114261	0.0572932	0.31116	0.278747	1.14261	0.572932	0.219882	-0.0894578	0.0540139	0.0348309	2.19882	1.3723	0.540139	1.05065
1982	0.358055	0.362776	0.0668649	0.0186711	3.58055	3.62776	0.668649	0.186711	0.142261	-0.0866352	0.10687	0.0504922	1.42261	1.60314	1.0687	0.780389
1983	-0.0232861	-0.00650923	0.13248	0.082015	0	0	1.3248	0.82015	0.230201	0.0189731	0.0732936	0.0147032	2.30201	0.240793	0.732936	0.518175
1984	0.0429484	0.00498161	0.130013	0.0942994	0.429484	0.0498161	1.30013	0.942994	0.2473	-0.142135	0.138846	0.0341119	2.473	0.440248	1.38846	0.956017
1985	0.116827	0.105772	0.103147	0.0671238	1.16827	1.05772	1.03147	0.671238	0.143862	-0.059332	0.140516	0.0355497	1.43862	0	1.40516	1.00541
1986	0.236678	0.23221	0.104635	0.0655916	2.36678	2.3221	1.04635	0.655916	0.303379	0.0872929	0.0420925	0.0375295	3.03379	2.22202	0.420925	0.773915
1987	-0.0614206	-0.0569787	0.0560316	0.00979483	0	0	0.560316	0.0979483	0.169251	-0.157795	0.136768	0.0332349	1.69251	0	1.36768	0.980644
1988	0.261424	0.251145	0.105586	0.050847	2.61424	2.51145	1.05586	0.50847	0.315382	0.208911	0.098972	0.0445983	3.15382	4.17357	0.98972	0.880584
1989	0.17761	0.148483	0.097969	0.110825	1.7761	1.48483	0.97969	1.10825	0.129414	-0.124943	0.148825	0.017679	1.29414	0.65827	1.48825	0.812136
1990	0.124562	0.165861	0.0877106	0.0940414	1.24562	1.65861	0.877106	0.940414	0.189771	-0.0927909	0.0715628	0.0369262	1.89771	0.361752	0.715628	0.542787
1991	0.136379	0.0789755	0.0685622	0.0573471	1.36379	0.789755	0.685622	0.573471	0.177682	-0.144972	0.135174	0.0571593	1.77682	0.160435	1.35174	1.23119
1992	0.173757	0.123334	0.0790542	0.0549911	1.73757	1.23334	0.790542	0.549911	0.193941	0.100137	0.144365	0.0340386	1.93941	1.95409	1.44365	1.15973
1993	0.25875	0.225193	0.103484	0.0584886	2.5875	2.25193	1.03484	0.584886	0.238526	-0.0798695	0.0813603	0.0365997	2.38526	0	0.813603	0.693474
1994	0.0579565	0.0615735	0.0670884	0.049179	0.579565	0.615735	0.670884	0.49179	0.0909192	0.158926	0.0663979	0.0064874	0.909192	1.58926	0.663979	0.703202
1995	0.315251	0.314852	0.0987137	0.0561042	3.15251	3.14852	0.987137	0.561042	0.264617	-0.251249	0.132302	0.0524284	2.64617	1.27672	1.32302	0.808212
1996	0.0539076	0.0472703	0.0343216	0.00966504	0.539076	0.472703	0.343216	0.0966504	0.1441	0.281142	0.173235	0.0339633	1.441	2.81142	1.73235	0.54787
1997	0.282725	0.25937	0.110142	0.0783933	2.82725	2.5937	1.10142	0.783933	0.220884	0.131371	0.000248909	0.0246317	2.20884	1.31371	0.00248909	0.903197
[truncated: 2 more rows]

## Sheet: Figure 3G
	shared_panel1			shared_panel2			shared_panel3			shared_panel4							independent_panel1			independent_panel2			independent_panel3			independent_panel4
	delta_theta	small	large	delta_theta	small	large	delta_theta	small	large	delta_theta	small_mean	small_ci_lower	small_ci_upper	large_mean	large_ci_lower	large_ci_upper	delta_theta	small	large	delta_theta	small	large	delta_theta	small	large	delta_theta	small_mean	small_ci_lower	small_ci_upper	large_mean	large_ci_lower	large_ci_upper
0	10	0.938968	0.835884	10	0.923137	0.704277	10	0.923131	0.805438	10	0.146945	0.136559	0.15733	0.417915	0.397278	0.438551	10	0.103905	0.380442	10	0.157203	0.427568	10	0.248002	0.470131	10	0.146945	0.136559	0.15733	0.417915	0.397278	0.438551
1	20	0.808745	0.552289	20	0.76379	0.481199	20	0.801862	0.561233	20	0.0903108	0.083905	0.0967167	0.323733	0.306396	0.34107	20	0.0510167	0.434782	20	0.179881	0.484421	20	0.183825	0.473077	20	0.0903108	0.083905	0.0967167	0.323733	0.306396	0.34107
2	30	0.695731	0.314747	30	0.595819	0.289624	30	0.682713	0.426785	30	0.0699951	0.0651761	0.074814	0.245206	0.230752	0.259659	30	0.0782613	0.36527	30	0.118652	0.441292	30	0.166483	0.423841	30	0.0699951	0.0651761	0.074814	0.245206	0.230752	0.259659
3	40	0.588014	0.211162	40	0.468073	0.279086	40	0.602605	0.244334	40	0.0532473	0.0490885	0.0574061	0.181444	0.170026	0.192861	40	0.0954345	0.270706	40	0.0415926	0.384318	40	0.149377	0.334652	40	0.0532473	0.0490885	0.0574061	0.181444	0.170026	0.192861
4	50	0.458181	0.154084	50	0.406826	0.133667	50	0.518766	0.279987	50	0.0408866	0.0370402	0.044733	0.1341	0.124821	0.143378	50	0.0655899	0.255475	50	0.0501557	0.335849	50	0.0527496	0.287287	50	0.0408866	0.0370402	0.044733	0.1341	0.124821	0.143378
5	60	0.240827	0.0610347	60	0.314022	0.11775	60	0.355438	0.181365	60	0.0289168	0.0251963	0.0326372	0.0871571	0.0800195	0.0942947	60	0.0395647	0.0943088	60	0.0578915	0.178397	60	0.0489724	0.147017	60	0.0289168	0.0251963	0.0326372	0.0871571	0.0800195	0.0942947
6	70	0.0755594	0.0468646	70	0.162217	0.0646656	70	0.274433	0.127349	70	0.0179817	0.0145061	0.0214572	0.060613	0.055092	0.0661339	70	0.0537517	0.0559893	70	0.0293914	0.0975184	70	0.0321894	0.158167	70	0.0179817	0.0145061	0.0214572	0.060613	0.055092	0.0661339
7	80	-0.047239	0.0358537	80	0.0427656	0.0693209	80	0.13986	0.0830444	80	0.0145147	0.0109429	0.0180864	0.0409471	0.0365184	0.0453758	80	0.0260698	0.0616529	80	0.0791006	-0.00942653	80	0.0181097	0.0709604	80	0.0145147	0.0109429	0.0180864	0.0409471	0.0365184	0.0453758
8	90	-0.0667408	-0.00356984	90	-0.0163044	-0.0206639	90	0.0599388	0.0311528	90	0.00606988	0.00271948	0.00942029	0.017368	0.0132483	0.0214878	90	-0.0287214	0.0110363	90	0.0650515	0.0266212	90	0.0678562	0.0424319	90	0.00606988	0.00271948	0.00942029	0.017368	0.0132483	0.0214878

## Sheet: Figure 4A
	centered		mixed
	CC_Small_Centered	CC_Large_Centered	CC_Small_Mixed	CC_Large_Mixed
0	-0.0719413	-0.274169	-0.0841659	0.291479
1	-0.0240384	0.342829	0.565553	0.120797
2	0.477099	0.0551506	-9.17885e-18	-0.100013
3	0.29395	0.111172	-0.048228	0.17671
4	0.19883	0.308797	-0.0371314	0.413624
5	0.0247908	0.0235052	0.023717	0.220184
6	-0.44404	0.432728	0.325552	-0.102101
7	-0.0873973	0.200758	0.021974	0.152337
8	0.379369	0.432597	-0.138733	0.0866968
9	-0.07024	0.452922	-0.0899843	0.0480986
10	0.143023	0.19949	-0.365313	-0.182974
11	-0.124791	0.0141211	0.0526316	-0.270264
12	0.185432	-0.0884579	-0.040876	-0.224968
13	0.0113823	0.359211	-0.079428	0.122164
14	0.149343	0.13516	0.018068	0.0871339
15	-0.231203	-0.0146104	0.355228	-0.092634
16	-0.103894	0.204228	0.034466	0.182974
17	0.179058	0.423261	-0.0649682	0.143542
18	0.154313	0.24672	0.351908	0.0424367
19	0.0657013	0.124632	0.202927	0.0933732
20	0.0995324	-0.0566435	0.388283	-0.00973308
21	0.0409444	0.464458	-0.0161728	0.0522532
22	0.328123	0.479189	-0.330623	-0.149304
23	0.176567	0.554082	0.233487	-0.0402271
24	0.284563	-0.257517	-0.107409	0.343896
25	0.0246778	0.0140483	-0.0526802	0.0899582
26	0.115618	0.259246	0.170576	-0.0677926
27	0.0637128	0.304789	-0.00621406	-0.0145565
28	0.529679	0.404656	0.236646	0.434247
29	0.0590305	0.108916	-0.0583719	-0.00203263
30	-0.282104	-0.118497	-0.254234	0.134315
31	0.249286	-0.205616	-0.168545	0.451017
32	-0.199835	0.0904575	0.504923	0.171172
33	0.386099	0.138989	0.221927	-0.0311326
34	-0.0240205	-0.0888978	0.121893	0.0393766
35	0.0219649	0.666784	-0.279978	0.0185759
36	0.0485375	0.10951	-0.0508008	0.0252524
37	-0.0128956	0.395999	0.263635	-0.235763
38	0.158724	0.282015	0.355048	0.288676
39	0.152713	0.292203	-0.356568	0.378916
40	0.428365	0.170305	0.207377	-0.084319
41	0.649972	0.289866	0.210538	0.0814304
42	0.5194	0.118879	0.410437	0.283799
43	0.182836	0.397113	0.451826	0.298516
44	-0.497544	-0.11127	0.173554	-0.108198
45	0.139385	-0.178985	-0.0849259	0.327246
46	0.0443908	0.300461	-0.0781475	0.126566
47	0.277781	0.260287	0.204233	0.158701
48	0.0901425	-0.042839	-0.115267	0.247505
49	-0.182138	0.0144428	-0.143256	0.265963
50	0.383542	0.414134	0.144689	0.128497
51	0.207106	-0.0840828	0.25391	-0.14569
52	-0.32689	-0.002031	-0.0798403	-0.327783
53	-0.247364	0.331274	0.308783	0.0703653
54	-0.138834	-0.0600102	0.359937	0.298527
55	0.222588	0.12596	-0.10927	-0.281094
56	0.128419	0.0781233	-0.00979122	-0.490862
57	0.0513753	-0.125833	-0.0958006	0.031401
58	0.132449	-0.157797	0.556064	0.251197
59	-0.211137	0.0781233	0.203229	0.274689
60	0.502734	0.0814424	-0.0343694	-0.0831426
61	-0.262426	0.188311	0.0312195	0.298969
62	-0.276395	0.0536838	0.154326	-0.0545918
63	0.58849	-0.141635	-0.112531	-0.193447
64	0.159982	-0.076612	0.154839	-0.137498
65	0.330263	0.102825	0.39736	0.0712157
66	-0.105795	0.00497975	-0.104726	-0.433127
67	0.448274	0.21769	0.465773	-0.0166298
68	0.155743	-0.150658	-0.14092	-0.054632
69	0.319479	0.242874	-0.148087	-0.294714
70	0.0631281	0.305882	-0.276407	-0.368661
71	-0.0838796	0.0592817	-0.200098	-0.361402
72	-0.497635	0.210003	0.610368	0.452408
73	-0.29528	0.273603	0.418143	-0.175368
74	-0.00392645	-0.0617849	-0.225976	-0.407344
75	0.164032	-0.0468419	0.403154	-0.0545398
76	0.23902	0.175952	0.0887978	0.0657787
77	-0.224736	0.0560336	0.451565	0.0820857
78	0.314575	0.199063	-0.42162	-0.15997
79	0.526385	0.40986	0.0434418	-0.140668
80	-0.0431495	0.0182581	0.393104	0.139467
81	0.358148	0.0509872	0.0691371	0.181145
82	-0.253924	0.218532	-0.188044	0.0784765
83	-0.053744	0.0478782	-0.0733974	0.254543
84	0.24725	0.468663	0.151267	-0.231509
85	0.283581	0.209303	0.223692	0.0222148
86	0.239231	0.202194	0.272591	0.0884495
87	-0.0518292	-0.0303394	0.0455034	0.117215
88	0.336209	-0.134242	-0.135952	-0.022954
89	0.114285	0.245536	0.461347	0.119548
90	0.351378	0.530702	0.188126	-0.176554
91	0.0507077	0.166147	0.100784	-0.45558
92	-0.0408706	0.121451	0.688039	0.283526
93	0.258036	-0.0132902	-0.0889695	0.350274
94	0.225078	-0.154839	0.499631	0.00252196
95	0.135288	-0.14456	0.104287	0.188237
96	0.286406	0.0422688	-0.291719	0.200069
97	-0.212352	-0.029493	-0.033157	0.171648
98	0.291568	0.155039	-0.158158	0.084208
99	0.321764	-0.019388	0.209956	0.163407
100	0.435339	0.429287	0.266132	0.397426
101	0.100105	-0.00647284	0.427991	0.310876
102	0.227984	0.0947878	0.236572	0.166503
103	0.13542	-0.189155	0.121393	0.154338
104	0.388446	0.123317	-0.334536	-0.00792093
105	0.241273	0.318147	0.259868	0.0292976
106	0.527966	-0.046007	-0.192058	0.349803
107	0.0416244	-0.0927441	-0.195614	-0.114905
108	0.437601	-0.126653	0.39817	-0.29347
109	0.0249056	0.313286	0.320897	0.454968
110	0.0124192	0.0417503	0.225976	0.336391
111	-0.207942	0.029779	0.295551	0.0491601
112	-0.0918447	0.223344	-0.136212	0.110156
113	0.040549	0.160623	0.292303	-0.496708
114	0.129217	0.436452	0.0308747	-0.0250851
115	0.0208791	0.418016	-0.0350665	0.161776
116	0.171917	0.1149	-0.2226	-0.0372046
117	0.232298	0.377364	0.370075	-0.197308
118	0.100416	0.369418	-0.205616	-0.027881
119	0.320628	0.46844	0.182223	-0.030476
120	0.0387047	-0.215317	0.137051	-0.291287
121	0.243039	-0.0255655	-0.332367	-0.16915
122	0.528592	0.186255	0.115969	0.357621
123	-0.0445494	0.072757	-0.15666	-0.0289434
124	-0.0793577	0.30683	0.128695	-0.142683
125	-0.122274	-0.0465326	0.211017	0.501779
126	0.565903	0.169015	-0.124418	-0.167521
127	0.164966	0.142013	0.526932	-0.134794
128	-0.23704	0.41578	-0.260977	0.14748
129	0.317147	-0.0239539	0.4842	-0.326843
130	-0.589113	-0.0872837	0.0415894	0.0880444
131	0.159028	-0.0136804	0.328445	-0.152969
132	-0.300244	-0.113171	0.0724737	-0.0537571
133	0.550934	0.293093	0.040876	-0.121108
134	-0.0180598	-0.224579	-0.119095	-0.142577
135	0.147253	0.117269	-0.113467	-0.0373025
136	-0.218197	0.138641	0.377034	-0.609009
137	0.248853	0.42783	0.348534	-0.0123866
138	0.330661	0.170996	0.313255	-0.280161
139	-0.062876	0.580648	0.329541	0.260405
140	0.23322	0.16898	0.0396619	0.331451
141	0.606911	0.268526	0.513742	0.483009
142	0.269983	0.513062	-0.0386854	0.168312
143	0.258825	0.323663	-0.0418438	0.0908846
144	-0.263298	0.0508629	0.0501381	-0.086875
145	4.07217e-17	0.360136	0.142161	0.0230442
146	-0.1448	-0.0133272	-0.0144855	0.246303
147	0.202726	-0.16611	0.543761	0.224681
148	-0.338121	0.0162629	0.259762	-0.00769124
149	0.152521	0.321115	0.439146	0.44473
150	-0.0557803	0.115428	-0.112406	0.00935481
151	0.230391	0.147656	-0.0216458	0.140556
152	-0.239935	0.234925	-0.0930014	0.368007
153	-0.0578337	0.356097	0.0580604	-0.267695
154	0.17236	0.147656	-0.340646	-0.162615
155	0.31452	0.297547	0.0889306	-0.140491
156	0.0658742	0.258847	-0.310342	0.244201
157	-0.110193	0.168082	-0.0928903	0.0380965
158	-0.0195515	0.557752	-0.0979315	0.188063
159	0.289673	0.197454	-0.38986	0.266239
160	0.456903	0.106006	-0.388915	0.0870512
161	-0.219837	0.338829	0.0586513	-0.14181
162	0.0108314	0.0641207	-0.101649	0.189219
163	-0.00689905	0.68917	0.309086	-0.181
164	0.0592979	0.0858324	0.217571	0.268379
165	0.184649	0.0826526	0.0685152	0.186465
166	-0.584575	0.27254	0.203456	-0.0284909
167	0.0867952	-0.215022	-0.0531333	0.1184
168	-0.346206	0.0960934	-0.0959054	0.0843659
169	0.162281	0.126433	0.329819	-0.0295999
170	0.191207	0.207565	0.38835	-0.235221
171	-0.13988	-0.0417355	0.424615	0.0419082
172	0.0598019	-0.0539268	0.0855379	-0.0375681
173	-0.0515334	0.397433	0.378208	-0.185968
174	-0.305167	0.0131546	0.214561	-0.138334
175	-0.225577	0.0329092	0.0696672	-0.0142921
176	0.0442091	0.324999	0.450891	-0.0134267
177	-0.0735213	0.219613	0.189897	-0.228486
178	0.0987764	0.100932	0.0346614	-0.220317
179	0.309739	0.0207469	0.325157	-0.128308
180	-0.372731	0.581586	0.0333553	-0.199128
181	0.29764	0.518833	0.359777	0.0641323
182	-0.157243	-0.188248	0.425126	-0.124863
183	0.103846	0.0334193	0.334075	-0.279725
184	-0.123564	0.146473	-0.0655298	-0.24781
185	0.196973	0.101364	-0.133569	0.253696
186	-0.109435	0.0858077	-0.0601929	0.0578532
187	0.285624	-0.209427	0.011661	0.156818
188	0.0752071	-0.145942	-0.06415	0.35597
189	0.380304	-0.102173	0.445528	0.129576
190	0.0108828	-0.213007	0.429167	-0.128837
191	-0.0737351	0.228711	0.0852183	-0.0310131
192	-0.19889	0.675654	-0.0855644	0.0742533
193	-0.266128	0.421317	0.140411	0.427672
194	0.31077	0.021974	0.32075	-0.0438394
195	-0.205772	0.590235	0.0356795	0.0315912
196	0.0594892	0.139027	-0.16571	-0.299947
197	-0.279314	0.0998893	0.112589	0.0621943
198	0.462531	0.434049	0.143758	0.184823
199	-0.178419	0.243953	-0.0442321	0.217686
200	-0.0363801	-0.153713	-0.108148	0.541159
201	-0.284695	-0.189688	-0.214599	0.207794
202	-0.0787927	0.122573	-0.212335	0.26758
203	-0.365233	0.172747	-0.143666	0.236778
204	0.172449	0.0540206	-0.0254557	0.00885792
205	0.0808716	0.0506378	-0.0832877	0.7134
206	0.268691	0.680192	-0.108148	0.12015
207	-0.156834	0.310981	-0.0225564	0.459042
208	0.123945	0.513496	0.0873087	0.407976
209	-0.367884	-0.165587	0.300555	-0.0140359
210	0.136932	0.36568	-0.216832	-0.356958
211	-0.11999	0.171089	-0.0586935	-0.0874805
212	-0.0450497	0.49676	-0.151947	0.110125
213	0.147333	0.0112784	-0.236902	-0.338779
214	0.393379	0.156902	-0.0883944	-0.351579
215	0.0812095	0.0993991	-0.113541	-0.164217
216	0.547542	0.077219	-0.157964	-0.131586
217	0.463687	0.110869	0.0400329	-0.150316
218	0.289866	0.295602	-0.0949671	-0.174584
219	-0.272223	0.480428	-0.192791	-0.0191913
220	-0.185592	0.384332	-0.0939449	0.536395
221	-0.197657	0.190622	0.150075	0.0175835
222	0.119746	-0.317217	-0.126921	0.295506
223	-0.079517	0.0372579	-0.210955	-0.0518448
224	0.201322	-0.115538	0.0723066	0.235654
225	0.198847	-0.270185	0.0851551	-0.336359
226	0.129747	0.11524	0.224442	0.0355743
227	0.0341633	-0.0109509	0.264618	0.313549
228	-0.00909241	-0.201462	-0.222849	0.0429468
229	-0.0939277	0.011721	-0.237537	0.30988
230	-0.305639	-0.510396	0.0363097	0.0756967
231	0.147409	-0.0518064	0.0442014	0.216871
232	0.161187	-0.223184	-0.307848	-0.0843133
233	0.173253	0.0181372	-0.0281554	0.507808
234	-0.0475836	-0.00965152	0.20513	0.105141
235	0.280401	0.280438	-0.268462	0.300925
236	0.0170465	0.414692	-0.305526	-0.0977659
237	0.31391	0.149602	-0.128316	0.263058
238	0.124959	0.303278	-0.120328	0.460742
239	0.181529	0.179762	-0.0853024	-0.138779
240	-0.0582015	-0.202879	-0.106366	0.0421709
241	0.138306	0.409451	0.180234	0.468245
242	0.0554393	-0.0861553	-0.320028	0.0353621
243	0.379999	-0.0678788	0.301432	0.307028
244	-0.257443	0.326146	-0.48314	-0.101104
245	0.0758049	0.0828798	0.398915	0.26173
246	0.314955	-0.0685867	-0.31226	0.387349
247	-0.381277	0.17595	0.103124	-0.201359
248	0.100673	0.211089	0.0656462	-0.13425
249	-0.0696633	0.686723	-0.310098	0.325289
250	0.332873	0.610692	0.0805387	0.588554
251	0.116592	0.170801	-0.097027	0.427869
252	0.0854757	0.591495	0.22223	0.361556
253	0.121716	0.313355	-0.154997	-0.16664
254	0.556871	0.365767	-0.178434	0.0437566
255	0.216456	-0.217722	0.181601	-0.153434
256	0.0660277	-1.91913e-17	0.220542	-0.134196
257	0.288868	-0.0109509	0.0994861	-0.103487
258	-0.0170847	0.126499	-0.218862	0.0490176
259	0.142818	0.504002	0.0445228	0.264161
260	0.168159	0.433487	0.263816	-0.337027
261	-0.0245709	0.252937	0.459587	-0.153912
262	0.146703	0.122838	0.218133	-0.0351462
263	-0.119064	0.259967	-0.0764719	0.499892
264	-0.148472	0.265563	-0.254163	-0.160094
265	-0.115224	0.334072	0.478623	0.0485538
266	0.378219	0.212849	0.597265	0.275017
267	0.198294	-0.300972	0.332686	0.115023
268	0.3031	0.363671	0.433718	0.0883391
269	-0.19589	0.0421358	0.0587473	0.17772
270	0.148046	0.24719	-0.129604	0.155516
271	0.0316903	0.00398059	0.213608	0.268635
272	0.124112	0.422342	-0.0414051	0.455458
273	0.154149	0.406558	0.107486	-0.308082
274	0.120104	0.237322	0.403509	0.149198
275	0.0751013	-0.0505592	0.0716574	0.0104658
276	-0.148996	-0.132221	0.633185	0.521455
277	-0.0228742	0.12511	0.100621	0.398376
278	-0.234573	0.218593	-0.286105	-0.299871
279	0.0130463	0.27473	-0.0163952	0.147879
280	0.12768	0.0536952	-0.181621	-0.148583
281	-0.0540677	-0.00640598	0.292225	-0.164245
282	0	-0.0530505	-0.206681	0.255603
283	0.0693844	0.470795	-0.177319	-0.316675
284	-0.151919	0.365591	-0.32728	0.0171084
285	0.296393	0.503101	-0.0137535	-0.0583501
286	0.334164	0.228163	0.0101571	0.0114554
287	-0.350467	0.254444	0.350199	-0.304508
288	0.346244	0.105798	-0.173379	0.211686
289	0.120072	0.584769	0.0354161	-0.205682
290	0.549622	0.0822777	0.104687	-0.0417627
291	-0.315443	0.242067	0.359276	0.0936129
292	0.0721639	0.330846	0.568565	-0.16778
293	0.122906	0.240116	0.429401	0.189431
294	-0.214478	0.352969	0.195131	-0.012179
295	0.433137	0.127521	0.577754	-0.0712043
296	-0.0753188	-0.029177	0.104687	-0.378595
297	0.00603591	0.42745	-0.0806537	0.0234687
298	-0.0403681	0.14567	0.351969	0.508836
299	0.028508	0.0997657	0.242705	-0.186285
300	1.17223e-17	0.300762	-0.0102701	0.0490319
301	0.364131	0.0186255	0.426707	0.0593684
302	-0.0344664	-0.0677602	-0.52741	-0.337063
303	-0.22482	-0.184658	-0.115636	0.211625
304	0.112099	-0.108018	-0.0711658	0.172891
305	-0.00993602	0.28385	0.392586	0.0545237
306	0.215084	-0.307703	-0.364433	0.123288
307	0.256426	0.108739	0.153849	-0.281055
308	-0.221323	0.275172	-0.127389	-0.104694
309	0.379619	0.302198	0.130246	0.191497
310	0.104818	0.141428	-0.233023	0.207147
311	0.155417	0.0455027	-0.0639354	0.0113701
312	-0.179599	0.158555	-0.265394	0.0869145
313	-0.0210203	0.242418	0.284969	-0.0224945
314	0.217568	0.0468465	-0.224421	0.223838
315	-0.13901	0.244427	-0.071459	0.185991
316	0.0936951	0.022456	-0.0490408	0.508086
317	0.0782636	0.249363	-0.0798246	0.134547
318	0.218627	0.0377571	0.617515	0.64715
319	0.140183	-0.274473	0.3228	0.374249
320	0.50881	0.215927	-0.108776	0.207153
321	0.396928	0.406127	0.148839	0.25682
322	-0.176675	-0.147912	0.375043	0.0422133
323	0.100716	0.147737	0.137882	0.273916
324	-0.341186	0.476385	0.286428	0.273705
325	0.152921	-0.17104	-0.0337522	0.390078
326	0.00439294	0.132694	-0.26096	0.229344
327	-0.137001	0.0559611	-0.279776	0.241172
328	0.304111	-0.203588	-0.333249	0.065429
329	-0.378278	-0.377689	-0.308816	-0.172637
330	0.141	-0.138438	0.0384142	-0.0352114
331	0.323332	0.213391	-0.238267	0.108017
332	0.398272	-0.0695286	-0.28469	-0.168224
333	-0.0800641	-0.0916518	-0.210728	0.265502
334	-0.102609	0.338556	0.332367	0.166684
335	-0.0721479	-0.178533	0.321115	0.0240562
336	-0.176485	0.232533	0.309617	-0.0662238
337	0.301941	-0.216606	-0.115969	-0.0169087
338	0.00459105	-0.0724484	-0.130267	0.194888
339	0.209293	-0.257499	0.241714	-0.208541
340	0.0760832	0.300935	-0.293417	0.263702
341	0.253185	0.0404714	-0.0686192	-0.009921
342	0.0700108	-0.174617	0.248911	-0.0840889
343	0.116272	-0.135441	-0.0725262	0.19914
344	0.549235	0.0706631	0.0963739	-0.166232
345	0.225534	-0.17724	0.130353	0.188901
346	-0.038287	-0.330388	-0.0137394	-0.390319
347	0.332752	0.327462	0.473016	0.108056
348	0.327838	-0.178785	0.293005	0.0170288
349	-0.00425367	-0.136182	0.360125	-0.0112077
350	0.00414279	-0.202061	-0.113973	-0.103659
351	0.473143	-0.468347	0.24772	-0.210263
352	0.0853448	-0.221492	0.209225	0.141077
353	-0.215476	0.0207888	0.587146	-0.126579
354	0.039779	-0.610415	0.0830206	0.0505297
355	-0.440426	-0.290739	-0.178434	-0.172126
356	-0.0773542	-0.0276988	0.157357	0.126354
357	0.176011	0.133978	-0.163906	-0.264385
358	0.0518528	0.123865	0.214683	0.382901
359	-0.178001	-0.0495438	0.0453952	0.257878
360	0.525667	0.195325	0.0769513	0.275295
361	-0.326412	0.524092	-0.0529733	0.139657
362	-0.0989968	-0.0904828	-0.0505162	0.0890772
363	-0.270947	-0.129085	-0.0108051	0.28281
364	-0.342173	-0.202837	0.067553	0.50711
365	0.224816	0.261318	-0.0701678	0.114462
366	-0.0983838	0.0954967	-0.0434418	0.223836
367	0.0382572	0.163835	-0.385315	-0.162007
368	-0.3242	0.151794	-0.296114	-0.0280292
369	-0.258777	0.166737	0.110875	-0.322321
370	-0.334847	0.0153664	0.350828	-0.125296
371	0.382933	0.496847	0.324383	0.009371
372	-0.140463	0.211185	-0.310146	-0.101631
373	-0.219625	-0.231165	-0.365053	-0.238103
374	-0.240189	-0.186037	0.068322	0.133685
375	-0.428616	0.152437	-0.338159	-0.125928
376	0.0501062	-0.265323	0.528539	-0.0407666
377	-0.564301	-0.12722	-0.238619	0.188861
378	-0.552485	-0.0241907	0.154349	0.195234
379	0.199146	0.0397639	0.355923	-0.203148
380	0.00630124	0.288872	-0.0104388	-0.317782
381	0.313299	0.312446	0.138413	0.529311
382	0.209083	-0.250348	0.505172	0.191606
383	-0.226488	0.084113	0.465614	-0.404437
384	0.109906	0.173702	0.374329	-0.203726
385	0.172831	0.0837552	-0.0081275	-0.0813868
386	0.616018	-0.235128	0.171325	-0.28412
387	0.265263	0.502569	0.125109	-0.157698
388	0.103313	0.450956	0.439889	-0.0891636
389	0.208346	0.237671	0.0795416	0.350536
390	0.358139	0.213328	-0.109859	-0.0116893
391	0.41708	0.545095	0.345311	0.209144
392	0.269334	0.147262	0.151893	-0.138686
393	0.113549	-0.308619	0.175129	0.0645141
394	0.216697	0.20498	-0.128408	0.0149444
395	0.0147704	0.368204	0.13621	0.0453315
396	0.135345	0.352138	0.110474	0.0718351
397	-0.127127	-0.245826	0.398807	-0.0719816
398	0.0215222	0.540081	0.320619	0.54702
399	0.367835	-0.0168052	0.0279935	0.00667757
400	0.25053	-0.107251	-0.0632245	-0.0714542
401	-0.0383064	-0.110198	0.102598	0.355815
402	-0.0707042	0.395297	0.192394	0.210121
403	-0.0484419	-0.220464	0.00782756	0.075097
404	-0.598785	-0.0647596	0.114117	0.127717
405	0.178596	-0.167197	0.723094	0.295164
406	0.3032	-0.172954	0.185058	0.240328
407	-0.296272	-0.181831	0.132763	0.0998178
408	0.142468	-0.280818	0.210263	0.0949556
409	-0.309976	0.514416	0.254458	0.218148
410	0.102644	0.137559	-0.161515	0.023711
411	0.149065	0.377648	0.082704	0.0866225
412	-0.340076	-0.0988263	-0.0930854	-0.13866
413	-0.250296	-0.0175459	0.0389781	0.0279645
414	-0.11979	0.0791914	4.56106e-18	0.0584717
415	-0.0989621	0.105981	-0.12	0.0868829
416	-0.00835337	-0.0306352	0.0703211	0.113097
417	-0.112613	0.0751006	0.320433	-0.0108446
418	-0.0936991	0.0385436	0.292703	0.257122
419	-0.0855527	-0.0921544	0.053918	-0.175899
420	-0.169662	0.434528	-0.043531	-0.204907
421	-0.0223196	0.32669	0.198667	0.56238
422	-0.275975	-0.11288	-0.250241	0.190784
423	-0.284915	0.73069	-0.207698	0.052324
424	0.0632784	0.13958	0.192998	0.159909
425	-0.152918	0.18946	-0.196973	0.0566917
426	-0.10611	0.432894	-0.282067	0.461402
427	0.0988069	-0.228079	-0.372104	0.0896755
428	-0.0103751	0.217581	-0.0983737	0.403221
429	-0.0419001	0.0169369	0.23683	0.268092
430	0.282167	-0.3441	-0.116368	0.203152
431	0.265084	0.309551	-0.0145772	0.0595667
432	0.0491175	0.333195	-0.355987	0.561835
433	0.398549	0.0775956	0.253497	0.365793
434	-0.0599496	0.264081	-0.39926	-0.0769003
435	-0.137848	0.325715	-0.418072	0.195439
436	0.0157236	0.153956	-0.180383	0.310466
437	0.0396265	-0.00696829	0.132448	0.214317
438	0.542746	0.125557	-0.0581674	-0.00148659
439	0.176544	-0.00352707	-0.102658	-0.0144329
440	-0.301597	-0.158391	0.71203	0.461248
441	0.218049	-0.0565525	-0.261505	-0.0156376
442	-0.0504932	0.119452	0.152385	0.265148
443	0.48513	0.154846	3.98883e-17	0.504565
444	-0.0724035	-0.484544	0.280786	0.122177
445	-0.171412	0.286455	0.681038	0.526086
446	0.607258	-0.0709166	-0.271532	0.371478
447	0.141929	0.0339702	-0.0985243	0.12323
448	0.0301374	0.267384	-0.292162	0.241048
449	0.383478	0.174832	-0.198869	-0.0191011
450	0.174262	-0.0353471	-0.235585	0.212119
451	0.0824012	0.00708956	0.0592956	0.411946
452	0.127862	-0.278195	0.220128	0.340822
453	0.20997	0.22789	0.269891	0.0538478
454	0.103761	0.491605	0.060691	-0.00145069
455	-0.000795527	-0.0506673	-0.222791	0.0803071
456	-0.0595643	-0.125714	0.293333	0.240473
457	-0.266826	0.119734	0.272929	-0.101276
458	-0.357288	0.0206021	-0.0796455	0.162403
459	0.155056	-0.0833747	0.37218	-0.170748
460	0.463717	0.122156	0.270604	0.456678
461	0.19456	-0.187317	-0.0899843	0.311509
462	0.336991	0.0818942	0.388896	0.220597
463	0.321761	0.266857	-0.0111487	-0.0642249
464	0.237771	0.0950965	0.162761	0.111439
465	-0.07953	0.10479	-0.0943405	0.223047
466	0.0419361	-0.351534	-0.422138	0.104285
467	0.168657	-0.0810485	-0.343915	0.187722
468	0.105333	-0.211483	-0.222791	0.195771
469	0.11944	0.132245	-0.252402	0.186892
470	0.263321	0.103335	-0.167279	0.164123
471	-0.268337	0.0923243	-0.155498	-0.213312
472	0.20182	0.107239	-0.113272	-0.0587874
473	0.24725	0.27202	-0.236779	-0.0671724
474	-0.378249	0.0304855	-0.239958	0.166397
475	0.580661	0.263142	-0.155558	0.0482894
476	0.386815	0.302767	-0.234123	-0.0291468
477	0.354313	0.165168	0.0212297	0.622356
478	0.219488	-0.156048	-0.0589266	0.131732
479	0.202787	-0.136115	0.0195143	-0.186733
480	-0.019504	0.232799	0.251393	0.13269
481	0.105025	0.149348	-0.270359	0.219997
482	0.243093	-0.0285662	-0.220165	0.174027
483	-0.118494	-0.283503	0.0244836	0.0893933
484	0.108042	0.201316	-0.143657	0.276002
485	0.231021	-0.168289	-0.365008	-0.146304
486	0.238504	0.0212677	0.34075	0.0354786
487	0.0366721	-0.268782	0.153292	0.221458
488	0.417023	0.191876	-0.0998829	-0.208081
489	0.108469	-0.274736	-0.215732	0.0126451
490	0.482191	0.156169	-0.207514	0.138958
491	0.157135	0.198003	0.383551	-0.0951154
492	0.396617	-0.194394	0.348508	-0.142729
493	0.308162	0.195413	-0.150188	-0.155833
494	-0.253701	-0.0881135	0.00570164	-0.340714
495	0.0439205	-0.599945	0.123613	0.400822
496	0.291478	-0.511154	0.115714	0.139845
497	0.165239	-0.508909	0.689476	-0.08267
498	0.171499	0.525021	0.00570164	0.226706
499	0.239172	-0.102148	-0.0399362	-0.00833791
500	0.478204	-0.0398885	0.331027	-0.12561
501	0.131939	0.129703	0.424178	0.0499252
502	-0.258781	0.0606439	0.673588	-0.141107
503	0.429454	0.193892	0.264489	0.133089
504	-0.31046	0.172223	0.156351	-0.013639
505	0.0171789	-0.408979	0.172371	-0.198671
506	0.144348	0.336175	0.114713	-0.0216055
507	-0.242889	-0.198704	-0.156492	-0.294242
508	-0.00776098	0.322657	0.544329	-0.0375914
509	-0.0431532	-0.0493115	0.202723	-0.0238727
510	0.4908	0.266248	-0.102293	-0.306803
511	0.180931	0.117242	0.296288	0.344094
512	-0.239223	0.305865	0.266312	-0.352267
513	0.0241234	0.0888981	0.767374	-0.0757345
514	-0.150089	-0.0189397	0.125637	-0.136706
515	-0.014061	-0.252688	0.390473	0.158496
516	0.115128	0.276954	0.153076	-0.326022
517	0.184885	-0.367714	0.293211	-0.000856241
518	0.0457655	-0.239319	-0.193982	0.269532
519	-0.00452922	0.329582	0.567626	0.0822137
520	-0.04654	-0.287377	-0.0816988	0.205849
521	0.633465	0.2483	0.638206	0.221429
522	-0.0899969	-0.229086	0.2787	-0.421387
523	0.0456051	-0.270936	0.370054	-0.0159956
524	0.128073	-0.0189089	0.00904964	0.0852258
525	-0.0907229	-0.242562	0.383962	0.475593
526	0	-0.123715	0.279745	0.289114
527	-0.202384	-0.130048	-0.0252297	0.116298
528	-0.320784	-0.0385186	0.218103	0.197331
529	0.379266	-0.106692	0.32044	0.300371
530	0.039578	0.300082	-0.0319863	0.357006
531	-0.180578	0.348456	0.219146	0.139721
532	-0.343941	0.385686	-0.00627814	0.42153
533	-0.0858567	-0.455951	-0.226507	0.0900367
534	-0.0638592	-0.360674	0.499212	0.225171
535	0.30034	0.408854	0.369368	0.524027
536	-0.215495	-0.0631637	0.38458	0.246046
537	-0.160966	-0.126426	0.00987681	-0.0908317
538	-0.101735	-0.0334013	0.0835233	-0.15405
539	-0.260336	0.00421056	-0.0938647	0.347493
540	-0.229626	0.223372	0.593197	0.514724
541	-0.110064	0.358243	-0.198246	-0.124177
542	-0.0899236	-0.163585	0.580103	0.0938175
543	0.34456	-0.0125588	-0.157712	0.0146
544	0.231082	0.192283	0.00701327	-0.14906
545	-0.508569	0.339068	0.42339	0.538585
546	-0.125672	-0.136507	0.137523	0.328802
547	0.076452	0.139182	0.453179	0.119641
548	0.12697	0.0280598	0.282529	-0.165437
549	0.225367	0.260802	0.349427	0.452594
550	0.476515	0.150768	0.0588693	-0.278551
551	0.132685	0.215873	0.0503314	-0.123771
552	0.266364	0.2027	0.0078156	0.122128
553	-0.160761	-0.4081	0.0319863	-0.370189
554	0.250831	0.122649	0.331529	0.133957
555	-0.100349	0.409213	0.0565033	-0.0426203
556	-0.286191	-0.213791	-0.313625	-0.291918
557	0.584598	-0.211913	0.17186	-0.179374
558	0.0608205	0.144462	0.660973	-0.243101
559	0.360668	0.152944	0.497692	0.174814
560	0.267535	-0.0295559	-0.0888913	0.390008
561	-0.0745356	0.111421	0.238196	-0.333366
562	0.170038	-0.203358	0.453679	0.0947331
563	0.128361	-0.0480717	0.103962	-0.157384
564	0.307212	0.273945	0.2423	-0.105704
565	0.375823	-0.215512	0.40161	-0.0369945
566	-0.0768504	0.187317	-0.157712	-0.24052
567	0.454812	0.167201	0.217411	-0.316965
568	-0.126309	0.149633	0.50037	-0.148614
569	0.0845266	0.339214	0.137523	-0.169031
570	0.0365881	-0.119121	-0.101734	-0.121147
571	0.303684	0.320096	0.125568	-0.107053
572	-0.0282654	0.271336	0.137653	-0.0176265
573	-0.142584	0.200967	0.0405166	-0.0984533
574	-0.023083	0.305512	0.121242	0.43082
575	0.0906659	0.111149	-0.0484116	0.31531
576	0.371364	0.140848	-0.110072	0.239264
577	0.442596	0.166036	0.0348062	-0.264396
578	0.191765	-0.0980766	0.298143	-0.123525
579	0.0320009	0.15712	0.143901	-0.342997
580	-0.0570238	0.131271	0.00563248	-0.259938
581	0.0361733	0.301303	-0.214077	0.352287
582	-0.0715033	-0.049894	0.446333	0.36592
583	0.418702	0.269445	0.414659	8.53702e-18
584	0.451737	-0.00988569	0.504588	-0.272166
585	0.234202	-0.171746	0.0430681	-0.032686
586	0.197699	-0.514273	-0.0968054	0.352305
587	-0.334915	-0.0483117	-0.136442	-0.045053
588	-0.0756073	0	0.0307119	0.526173
589	-0.188163	0.397646	0.019155	0.0741589
590	-0.0988235	0.269408	0.680588	-0.058888
591	0.262424	-0.155752	0.132453	0.0776077
592	0.569299	0.136364	0.331274	-0.102062
593	0.0457338	0.285774	-0.0700183	-0.0675224
594	0.3123	0.11713	0.140436	0.107733
595	0.0683333	0.105199	0.0218629	-0.221375
596	0.348049	0.566982	-0.212866	-0.410701
597	-0.277119	0.355266	-0.0547939	-0.304911
598	-0.00657173	0.21801	-0.146772	0.149776
599	0.305833	0.161281	-0.0261167	-0.119588
600	0.30607	0.0881085	-0.215636	0.0611257
601	0.269773	0.163293	-0.164035	0.182317
602	-0.0860678	-0.0679702	-0.15649	0.205869
603	-0.122229	0.387938	0.0133641	-0.10327
604	-0.262355	0.0351358	0.246032	-0.0105346
605	-0.123074	0.315571	-0.203182	0.0906886
606	0.0128426	0.500487	-0.266125	-0.0169993
607	-0.0705463	-0.55296	-0.0530417	0.0488322
608	-0.151285	0.30507	0.166054	-0.147033
609	0.38039	-0.24293	-0.0299594	-0.0994502
610	-0.119488	-0.290696	0.305748	0.345856
611	-0.0272584	-0.384394	0.218609	-0.390476
612	0.103695	0.478134	-0.257543	-0.107871
613	0.198709	0.352478	-0.160337	-0.202151
614	-0.235008	-0.353523	0.251416	-0.0906332
615	-0.0840366	0.110831	-0.301771	-0.0956032
616	0.0859213	0.267064	0.173683	0.00778816
617	-0.247729	0.143959	-0.2435	0.125089
618	-0.119492	-0.195819	-0.0561965	-0.0592515
619	-0.231009	-0.0327267	0.520709	-0.0649159
620	0.327254	0.0138143	-0.11988	-0.142857
621	-0.0814868	0.303383	-0.130474	-0.199501
622	0.0526695	0.0383656	-0.291591	0.343765
623	0.240393	0.667324	-0.379566	-0.62278
624	-0.033742	-0.429669	-0.233391	0.0308196
625	-0.383424	0.0610025	0.199025	0.153033
626	-0.0178192	0.405846	-0.225043	0.20372
627	0.0730088	0.0271696	0.0656108	0.051626
628	-0.137424	-0.0946449	-0.0872534	0.137102
629	0.132839	0.131793	0.242447	-0.0708303
630	0.483569	0.0196963	-0.349672	0.138244
631	0.194345	0.21456	-0.203175	0.411306
632	-0.0939391	-0.149643	-0.141306	0.226038
633	0.241873	-0.480219	-0.178611	-0.538962
634	0.0311711	0.0367374	-0.275355	0.0619073
635	0.0969765	0.293294	0.0840859	0
636	0.240775	-0.217385	0.134163	0.141936
637	-0.163187	0.187054	-0.233354	-0.168963
638	-0.191682	-0.212651	-0.0991561	-0.277483
639	0.304549	0.25523	-0.0486355	-0.0290637
640	0.553772	0.295626	-0.242603	-0.0532992
641	-0.0181409	-0.263116	0.450263	0.0327503
642	0.419292	-0.231268	-0.123509	0.0891049
643	-0.257217	-0.0423904	0.393	-0.0912422
644	0.574168	0.413515	0.161938	-0.106937
645	-0.0400604	-0.123434	-0.130126	-0.13703
646	0.375846	0.323798	0.0753805	0.190017
647	-0.275091	-0.146137	-0.0796667	0.104011
648	0.273993	-0.307864	0.119189	-0.0498733
649	0.45017	-0.0446576	0.115971	-0.144685
650	0.218349	0.074227	0.17164	0.504175
651	0.610085	-0.234261	-0.341586	0.186705
652	-0.190609	0.0516432	0.104853	0.437692
653	0.224487	-0.191015	-0.273947	0.0791767
654	-0.239261	0.439734	0.175531	0.0502366
655	-0.0575222	0.0356744	-0.280774	-0.111947
656	0.478026	-0.346999	-0.137183	-0.0293293
657	0.182291	0.478183	-0.0779202	0.00189118
658	-0.0846739	-0.274863	0.0141645	-0.0335429
659	-0.0965724	0.408475	0.181371	0.126613
660	-0.342478	0.312386	-0.0473435	0.217115
661	0.175316	0.160204	0.154471	0.328132
662	-0.258493	0.0438951	-0.165416	-0.138405
663	-0.0275337	-0.305586	0.186527	0.204948
664	0.0897021	0.661503	0.188312	-0.30602
665	-0.22657	-0.0981625	0.216915	0.0736506
666	0.236715	-0.347284	0.0838791	-0.557799
667	0.357646	-0.0293858	-0.335427	-0.0575384
668	-0.000821266	-0.267354	0.0844351	-0.291716
669	-0.0138642	-0.052323	0.168484	0.078045
670	0.273699	0.365117	-0.101065	-0.197847
671	-0.0920007	0.00904886	-0.0958804	-0.118075
672	-0.0319576	-0.0829414	0.186909	-0.24849
673	-0.0236158	-0.0174505	-0.214207	0.244882
674	0.375632	0.175715	0.105579	-0.134074
675	0.0680005	0.0214481	-0.324456	0.276374
676	0.0361962	-0.0323217	-0.437319	-0.240053
677	-0.537343	0.330513	-0.200253	0.411722
678	0.760351	-0.102442	-0.339085	0.0185557
679	0.0704605	-0.432842	0.308584	-0.00688299
680	0.0709838	-0.130091	-0.0611564	0.201961
681	0.229898	-0.122324	0.323839	0.073733
682	0.388582	-0.00870593	-0.128232	-0.185809
683	0.303213	0.133623	0.358572	-0.0381933
684	0.350771	0.19853	0.228326	-0.339849
685	0.353781	0.0135227	0.182281	0.257298
686	0.432957	0.0899857	-0.105076	-0.110206
687	0.323287	0.18695	-0.260395	-0.262746
688	0.351103	0.639778	0.0993035	0.0498406
689	0.481719	-0.0179023	0.361904	-0.105678
690	0.179508	0.0828049	-0.0677385	-0.0177989
691	0.391777	0.0144285	-0.021892	-0.053994
692	0.21057	0.158984	0.309729	-0.323893
693	0.448525	0.153919	-0.149235	0.195418
694	0.320025	-0.0871044	0.152674	-0.0557939
695	0.160193	-0.128104	-0.279734	0
696	0.0902068	0.159338	-0.28354	-0.0945963
697	0.288698	-0.473113	-0.197484	0.199113
698	0.381467	-0.0963238	-0.236934	0.0326157
699	0.338652	0.0611951	0.218133	0.40308
700	0.0728511	0.115939	0.0103628	-0.232452
701	0.17403	0.158188	0.138904	0.320984
702	0.252212	0.240936	-0.226854	0.399915
703	-0.0282475	0.114092	0.0137348	-0.338909
704	0.113996	-0.07801	0.207514	-0.0288856
705	-0.0821302	0.53014	0.154839	-0.071715
706	0.149162	0.24261	-0.0845216	-0.155325
707	0.126886	-0.389268	-0.255222	-0.520153
708	0.11801	0.275264	-0.195161	-0.123144
709	-0.164108	-0.127746	0.188621	0.289053
710	0.428274	0.240027	-0.0983975	-0.065684
711	0.209226	0.206608	0.024318	-0.114221
712	0.447653	0.36046	0.164901	-0.33367
713	0.584375	0.366762	-0.029254	-0.00131547
714	0.248408	0.548214	0.0267778	-0.32275
715	0.402548	1.63295e-17	-0.179899	0.269858
716	0.322751	0.231791	-0.307637	-0.35645
717	0.322606	-0.0284164	-0.249626	0.339155
718	0.651635	-0.0284487	-0.281342	-0.0511472
719	0.222435	-0.338364	-0.277399	0.354751
720	0.239571	0.356434	-0.211017	0.291053
721	0.215401	0.417635	0.099831	0.444171
722	0.263431	0.226716	-0.0468293	0.0910719
723	0.445586	0.128742	-0.229416	0.490717
724	0.235482	0.399371	-0.451792	0.60835
725	0.187304	-0.123181	0.193386	0.441727
726	0.220168	0.128885	-0.169382	0.343284
727	0.358963	0.473391	-0.27704	0.13843
728	0.308354	0.201437	0.214492	0.492024
729	0.25819	0.0836044	-1.17837e-18	0.576045
730	0.362074	0.45683	-0.140309	-0.00679769
731	0.455005	0.459133	-0.0236624	-0.00679769
732	-0.188198	-0.207205	0.322523	0.360384
733	0.181909	0.611519	0.554092	0.741422
734	0.0882319	0.0862686	-0.232477	0.324524
735	0.364265	0.350399	0.0700183	0.36072
736	0.303865	-0.0533181	-0.268492	0.779816
737	-0.0611266	-0.320673	-0.0489528	0.704918
738	0.10719	-0.0884904	0.0695678	0.69286
739	-0.414806	0.00482411	-0.180878	0.163667
740	0.000679082	-0.0236343	-0.275992	0.273681
741	0.324494	0.314405	-0.2346	0.215999
742	-0.23764	0.255613	0.387246	0.319932
743	0.239176	0.129643	0.410975	0.518147
744	0.494656	0.126613	0.210983	0.571428
745	0.0671882	-0.171751	-0.153093	0.274573
746	0.151879	-0.171946	-0.111111	0.0520676
747	-0.541863	-0.34085	0.119352	0.479992
748	0.116201	-0.0661413	-0.00573436	0.333331
749	-0.172837	-0.0233724	-0.128913	0.389487
750	-0.319501	-0.254167	0.37656	0.0993015
751	-0.349521	0.0820084	0.0623298	0.336433
752	-0.267559	0.0159104	0.431803	0.592777
753	-0.186852	0.172834	0.0873704	-0.13166
754	-0.0194108	0.194748	-0.0343807	0.0743384
755	-0.0258657	-0.0187533	0.326611	0.629975
756	0.11665	0.0454815	0.172516	0.614239
757	0.210609	-0.0210547	0.2446	0.401874
758	0.291132	0.272356	-0.175723	0.0880653
759	0.219428	-0.145427	-0.0841412	0.424879
760	-0.081874	0.400061	-0.150157	0.422024
761	0.0689816	0.345688	-0.0252699	0.556105
762	-0.426275	-0.130354	-0.26281	0.276741
763	-0.124476	0.111919	0.00818381	-0.358972
764	0.206665	-0.221553	-0.17593	-0.0772981
765	-0.0580332	0.0618245	0.127602	0.0782245
766	0.291473	0.0686135	-0.00828429	-0.383332
767	0.027023	0.182167	-0.178492	-0.053284
768	-0.16608	-0.16656	0.0877903	-0.0539931
769	0.268905	-0.185264	0.142968	-0.134769
[truncated: 40,273 more rows]

## Sheet: Figure 4B
	Mean_Small_Centered	Mean_Large_Centered	Std_Small_Centered	Std_Large_Centered	Mean_Small_Mixed	Mean_Large_Mixed	Std_Small_Mixed	Std_Large_Mixed
[truncated: 9 more rows]

[truncated: 2 more sheets: Figure 5, Figure 6A-C]
